# Supplementary material for: A Comparative Proteomic Analysis to Explore the Influencing Factors on Endometritis Using LC-MS/MS
Source: Int J Mol Sci. 2023 Jun 12;24(12):10018. doi: 10.3390/ijms241210018 (PMC10298677; doi:10.3390/ijms241210018)
Supplement: Supplementary file 1 [file ijms-24-10018-s001.zip]

Archive with 2 entries (2 files):
- Supplementary File S1.Differentially expressed proteins (DEPs).xlsx
- Supplementary File S2.Kegg passway.xlsx
