# Supplementary material for: A Comparative Proteomic Analysis to Explore the Influencing Factors on Endometritis Using LC-MS/MS
Source: Int J Mol Sci. 2023 Jun 12;24(12):10018. doi: 10.3390/ijms241210018 (PMC10298677; doi:10.3390/ijms241210018)
Supplement: Supplementary file 1 [file ijms-24-10018-s001.zip › Supplementary File S1.Differentially expressed proteins (DEPs).xlsx]

## Sheet: Tablib Dataset
ID	FoldChange	Log2FoldChange	Uniprot	Genename	Biological Process	Cell Component	Molecular Function	KEGG Pathways	UNIPROT_URL	Transcription Factor
P02453	0.12424	-3.00879	P02453	COL1A1	GO:0001503,ossification|GO:0044238,primary metabolic process|GO:2000736,regulation of stem cell differentiation|GO:0080090,regulation of primary metabolic process|GO:0019222,regulation of metabolic process|GO:0007154,cell communication|GO:2000738,positive regulation of stem cell differentiation|GO:0048584,positive regulation of response to stimulus|GO:0048583,regulation of response to stimulus|GO…	GO:0005584,collagen type I trimer|GO:0043234,protein complex|GO:0032991,macromolecular complex|GO:0005581,collagen trimer|GO:0005583,fibrillar collagen trimer|GO:0044421,extracellular region part|GO:0044464,cell part|GO:0005737,cytoplasm|GO:0005623,cell|GO:0031012,extracellular matrix|GO:0005576,extracellular region|GO:0044424,intracellular part|GO:0098644,complex of collagen trimers|GO:0005622,i…	GO:0043169,cation binding|GO:0005201,extracellular matrix structural constituent|GO:0005198,structural molecule activity|GO:0019838,growth factor binding|GO:0043167,ion binding|GO:0005488,binding|GO:0005515,protein binding|GO:0048407,platelet-derived growth factor binding|GO:0046872,metal ion binding|GO:0042802,identical protein binding|GO:0019899,enzyme binding|GO:0002020,protease binding	bta04974,Protein digestion and absorption|bta04611,Platelet activation|bta04933,AGE-RAGE signaling pathway in diabetic complications|bta05146,Amoebiasis|bta04151,PI3K-Akt signaling pathway|bta04512,ECM-receptor interaction|bta04510,Focal adhesion	http://www.uniprot.org/uniprot/P02453	False
Q27977	0.125601	-2.99309	Q27977	ITGA5	GO:0044700,single organism signaling|GO:0051716,cellular response to stimulus|GO:0050896,response to stimulus|GO:0007229,integrin-mediated signaling pathway|GO:0009987,cellular process|GO:0044763,single-organism cellular process|GO:0050794,regulation of cellular process|GO:0065007,biological regulation|GO:0023052,signaling|GO:0007165,signal transduction|GO:0007166,cell surface receptor signaling …	GO:0044425,membrane part|GO:0016021,integral component of membrane|GO:0016020,membrane|GO:0031224,intrinsic component of membrane|GO:0070161,anchoring junction|GO:0044464,cell part|GO:0005623,cell|GO:0005912,adherens junction|GO:0005924,cell-substrate adherens junction|GO:0005925,focal adhesion|GO:0009986,cell surface|GO:0030054,cell junction|GO:0030055,cell-substrate junction	GO:0043169,cation binding|GO:0046872,metal ion binding|GO:0005488,binding|GO:0043167,ion binding		http://www.uniprot.org/uniprot/Q27977	False
P13909	0.179057	-2.48151	P13909	SERPINE1	GO:2001234,negative regulation of apoptotic signaling pathway|GO:2001236,regulation of extrinsic apoptotic signaling pathway|GO:2001237,negative regulation of extrinsic apoptotic signaling pathway|GO:0007599,hemostasis|GO:0080090,regulation of primary metabolic process|GO:0019222,regulation of metabolic process|GO:2001233,regulation of apoptotic signaling pathway|GO:0051049,regulation of transpor…	GO:0043230,extracellular organelle|GO:0070062,extracellular exosome|GO:0044421,extracellular region part|GO:0043227,membrane-bounded organelle|GO:0031988,membrane-bounded vesicle|GO:0031012,extracellular matrix|GO:0005576,extracellular region|GO:0005615,extracellular space|GO:1903561,extracellular vesicle|GO:0065010,extracellular membrane-bounded organelle|GO:0043226,organelle|GO:0031982,vesicle	GO:0005102,receptor binding|GO:0004866,endopeptidase inhibitor activity|GO:0061135,endopeptidase regulator activity|GO:0061134,peptidase regulator activity|GO:0035375,zymogen binding|GO:0019899,enzyme binding|GO:0002020,protease binding|GO:0005515,protein binding|GO:0030414,peptidase inhibitor activity|GO:0004867,serine-type endopeptidase inhibitor activity|GO:0004857,enzyme inhibitor activity|GO…	bta04610,Complement and coagulation cascades|bta05142,Chagas disease|bta04933,AGE-RAGE signaling pathway in diabetic complications|bta04066,HIF-1 signaling pathway|bta04390,Hippo signaling pathway|bta04115,p53 signaling pathway	http://www.uniprot.org/uniprot/P13909	False
Q1LZA3	0.179545	-2.47758	Q1LZA3	ASNS	GO:0016265,obsolete death|GO:0009991,response to extracellular stimulus|GO:0051716,cellular response to stimulus|GO:0008152,metabolic process|GO:0006950,response to stress|GO:0009064,glutamine family amino acid metabolic process|GO:0019752,carboxylic acid metabolic process|GO:1901564,organonitrogen compound metabolic process|GO:0031667,response to nutrient levels|GO:0042149,cellular response to g…	GO:0005737,cytoplasm|GO:0005829,cytosol|GO:0044464,cell part|GO:0005623,cell|GO:0005622,intracellular|GO:0044444,cytoplasmic part|GO:0044424,intracellular part	GO:0035639,purine ribonucleoside triphosphate binding|GO:0016884,carbon-nitrogen ligase activity, with glutamine as amido-N-donor|GO:0043167,ion binding|GO:1901363,heterocyclic compound binding|GO:1901265,nucleoside phosphate binding|GO:0001882,nucleoside binding|GO:0043168,anion binding|GO:0000166,nucleotide binding|GO:0016879,ligase activity, forming carbon-nitrogen bonds|GO:0001883,purine nucl…	bta00250,Alanine, aspartate and glutamate metabolism|bta01100,Metabolic pathways	http://www.uniprot.org/uniprot/Q1LZA3	False
P02663	0.182749	-2.45207	P02663	CSN1S2	GO:0051385,response to mineralocorticoid|GO:0050896,response to stimulus|GO:0042742,defense response to bacterium|GO:1903496,response to 11-deoxycorticosterone|GO:1903494,response to dehydroepiandrosterone|GO:1901698,response to nitrogen compound|GO:0009719,response to endogenous stimulus|GO:0032355,response to estradiol|GO:0043207,response to external biotic stimulus|GO:0033993,response to lipid…	GO:0031974,membrane-enclosed lumen|GO:0043229,intracellular organelle|GO:0043227,membrane-bounded organelle|GO:0043226,organelle|GO:0005737,cytoplasm|GO:0005615,extracellular space|GO:0044431,Golgi apparatus part|GO:0005794,Golgi apparatus|GO:0005796,Golgi lumen|GO:0012505,endomembrane system|GO:0043231,intracellular membrane-bounded organelle|GO:0043233,organelle lumen|GO:0044464,cell part|GO:00…	GO:0005215,transporter activity|GO:0035375,zymogen binding|GO:0019899,enzyme binding|GO:0005488,binding|GO:0005515,protein binding|GO:0046983,protein dimerization activity|GO:0042802,identical protein binding|GO:0042803,protein homodimerization activity		http://www.uniprot.org/uniprot/P02663	False
P02465	0.230966	-2.11425	P02465	COL1A2	GO:0071495,cellular response to endogenous stimulus|GO:0022607,cellular component assembly|GO:0070887,cellular response to chemical stimulus|GO:0007154,cell communication|GO:0043933,macromolecular complex subunit organization|GO:0050896,response to stimulus|GO:0071229,cellular response to acid chemical|GO:0001501,skeletal system development|GO:0072359,circulatory system development|GO:0072358,car…	GO:0044421,extracellular region part|GO:0031012,extracellular matrix|GO:0043227,membrane-bounded organelle|GO:0043226,organelle|GO:0005584,collagen type I trimer|GO:0070062,extracellular exosome|GO:0005583,fibrillar collagen trimer|GO:0031988,membrane-bounded vesicle|GO:0098644,complex of collagen trimers|GO:0098643,banded collagen fibril|GO:0031982,vesicle|GO:0032991,macromolecular complex|GO:19…	GO:0043169,cation binding|GO:0005201,extracellular matrix structural constituent|GO:0005198,structural molecule activity|GO:0030674,protein binding, bridging|GO:0043167,ion binding|GO:0046332,SMAD binding|GO:0019838,growth factor binding|GO:0005488,binding|GO:0005515,protein binding|GO:0048407,platelet-derived growth factor binding|GO:0046872,metal ion binding|GO:0042802,identical protein binding…	bta04974,Protein digestion and absorption|bta04611,Platelet activation|bta04933,AGE-RAGE signaling pathway in diabetic complications|bta05146,Amoebiasis|bta04151,PI3K-Akt signaling pathway|bta04512,ECM-receptor interaction|bta04510,Focal adhesion	http://www.uniprot.org/uniprot/P02465	False
Q9MZ13	0.239639	-2.06107	Q9MZ13	VDAC3	GO:0022604,regulation of cell morphogenesis|GO:0022607,cellular component assembly|GO:0051234,establishment of localization|GO:0033043,regulation of organelle organization|GO:0030030,cell projection organization|GO:0051049,regulation of transport|GO:0051128,regulation of cellular component organization|GO:0060491,regulation of cell projection assembly|GO:0034765,regulation of ion transmembrane tr…	GO:0031975,envelope|GO:0043229,intracellular organelle|GO:0043227,membrane-bounded organelle|GO:0043226,organelle|GO:0031224,intrinsic component of membrane|GO:0005737,cytoplasm|GO:0046930,pore complex|GO:0031090,organelle membrane|GO:0016021,integral component of membrane|GO:0016020,membrane|GO:0044444,cytoplasmic part|GO:0005739,mitochondrion|GO:0031968,organelle outer membrane|GO:0098588,bound…	GO:0015288,porin activity|GO:0005488,binding|GO:0022838,substrate-specific channel activity|GO:1901363,heterocyclic compound binding|GO:1901265,nucleoside phosphate binding|GO:0008509,anion transmembrane transporter activity|GO:0000166,nucleotide binding|GO:0022829,wide pore channel activity|GO:0022803,passive transmembrane transporter activity|GO:0005253,anion channel activity|GO:0005215,transpo…	bta05016,Huntington disease|bta05203,Viral carcinogenesis|bta05161,Hepatitis B|bta05012,Parkinson disease|bta05166,Human T-cell leukemia virus 1 infection|bta04022,cGMP-PKG signaling pathway|bta04020,Calcium signaling pathway	http://www.uniprot.org/uniprot/Q9MZ13	False
P00515	0.253179	-1.98177	P00515	PRKAR2A	GO:0033673,negative regulation of kinase activity|GO:0051348,negative regulation of transferase activity|GO:0009892,negative regulation of metabolic process|GO:0080090,regulation of primary metabolic process|GO:0019222,regulation of metabolic process|GO:2000479,regulation of cAMP-dependent protein kinase activity|GO:0044092,negative regulation of molecular function|GO:0031324,negative regulation …	GO:0043229,intracellular organelle|GO:0043228,non-membrane-bounded organelle|GO:0005924,cell-substrate adherens junction|GO:0005925,focal adhesion|GO:0043227,membrane-bounded organelle|GO:0043226,organelle|GO:0030054,cell junction|GO:0030055,cell-substrate junction|GO:0005856,cytoskeleton|GO:0031982,vesicle|GO:0005813,centrosome|GO:0016020,membrane|GO:0031988,membrane-bounded vesicle|GO:0044430,c…	GO:0044389,ubiquitin-like protein ligase binding|GO:0019207,kinase regulator activity|GO:0019901,protein kinase binding|GO:0019899,enzyme binding|GO:0036094,small molecule binding|GO:0005488,binding|GO:0004857,enzyme inhibitor activity|GO:0098772,molecular function regulator|GO:1901363,heterocyclic compound binding|GO:1901265,nucleoside phosphate binding|GO:0043168,anion binding|GO:0008603,cAMP-d…	bta04910,Insulin signaling pathway	http://www.uniprot.org/uniprot/P00515	False
P01044	0.262703	-1.9285	P01044	KNG1	GO:0007599,hemostasis|GO:0080090,regulation of primary metabolic process|GO:0019222,regulation of metabolic process|GO:0048585,negative regulation of response to stimulus|GO:0007596,blood coagulation|GO:0048583,regulation of response to stimulus|GO:0007162,negative regulation of cell adhesion|GO:0003013,circulatory system process|GO:0055074,calcium ion homeostasis|GO:0003018,vascular process in c…	GO:0005737,cytoplasm|GO:0005622,intracellular|GO:0043230,extracellular organelle|GO:0031982,vesicle|GO:0044421,extracellular region part|GO:0043227,membrane-bounded organelle|GO:0005829,cytosol|GO:0044464,cell part|GO:0005623,cell|GO:0031988,membrane-bounded vesicle|GO:0044444,cytoplasmic part|GO:0005576,extracellular region|GO:0005615,extracellular space|GO:0072562,blood microparticle|GO:0044424…	GO:0004866,endopeptidase inhibitor activity|GO:0061135,endopeptidase regulator activity|GO:0061134,peptidase regulator activity|GO:0005102,receptor binding|GO:0005515,protein binding|GO:0030414,peptidase inhibitor activity|GO:0004869,cysteine-type endopeptidase inhibitor activity|GO:0004857,enzyme inhibitor activity|GO:0098772,molecular function regulator|GO:0030234,enzyme regulator activity|GO:0…	bta04610,Complement and coagulation cascades	http://www.uniprot.org/uniprot/P01044	False
Q28559	0.265217	-1.91476	Q28559	Q28559					http://www.uniprot.org/uniprot/Q28559	False
Q2HJD7	0.268801	-1.89539	Q2HJD7	HIBADH	GO:0019752,carboxylic acid metabolic process|GO:0044248,cellular catabolic process|GO:0006807,nitrogen compound metabolic process|GO:0044281,small molecule metabolic process|GO:0044282,small molecule catabolic process|GO:0044699,single-organism process|GO:0044712,single-organism catabolic process|GO:0044710,single-organism metabolic process|GO:0006520,cellular amino acid metabolic process|GO:0071…	GO:0005737,cytoplasm|GO:0043231,intracellular membrane-bounded organelle|GO:0044464,cell part|GO:0043229,intracellular organelle|GO:0005739,mitochondrion|GO:0005622,intracellular|GO:0044444,cytoplasmic part|GO:0005623,cell|GO:0044424,intracellular part|GO:0043227,membrane-bounded organelle|GO:0043226,organelle	GO:0005488,binding|GO:0050662,coenzyme binding|GO:0016614,oxidoreductase activity, acting on CH-OH group of donors|GO:0016616,oxidoreductase activity, acting on the CH-OH group of donors, NAD or NADP as acceptor|GO:0051287,NAD binding|GO:0000166,nucleotide binding|GO:0036094,small molecule binding|GO:0003824,catalytic activity|GO:0048037,cofactor binding|GO:0004616,phosphogluconate dehydrogenase …	bta01100,Metabolic pathways|bta00280,Valine, leucine and isoleucine degradation	http://www.uniprot.org/uniprot/Q2HJD7	False
P42899	0.268992	-1.89436	P42899	RPLP2	GO:0044249,cellular biosynthetic process|GO:0034641,cellular nitrogen compound metabolic process|GO:0006807,nitrogen compound metabolic process|GO:0034645,cellular macromolecule biosynthetic process|GO:1901576,organic substance biosynthetic process|GO:0044267,cellular protein metabolic process|GO:0044260,cellular macromolecule metabolic process|GO:0043043,peptide biosynthetic process|GO:0071704,o…	GO:0005737,cytoplasm|GO:0032991,macromolecular complex|GO:0005840,ribosome|GO:0043232,intracellular non-membrane-bounded organelle|GO:0044464,cell part|GO:0044444,cytoplasmic part|GO:0005623,cell|GO:0030529,intracellular ribonucleoprotein complex|GO:0043229,intracellular organelle|GO:0043228,non-membrane-bounded organelle|GO:0044424,intracellular part|GO:0005622,intracellular|GO:0043226,organelle…	GO:0003735,structural constituent of ribosome|GO:0005198,structural molecule activity	bta03010,Ribosome	http://www.uniprot.org/uniprot/P42899	False
Q2KIZ8	0.293343	-1.76934	Q2KIZ8	MCM6	GO:0071103,DNA conformation change|GO:0090304,nucleic acid metabolic process|GO:0044249,cellular biosynthetic process|GO:0034641,cellular nitrogen compound metabolic process|GO:0006807,nitrogen compound metabolic process|GO:0034645,cellular macromolecule biosynthetic process|GO:0007049,cell cycle|GO:0006139,nucleobase-containing compound metabolic process|GO:0044260,cellular macromolecule metabol…	GO:0043234,protein complex|GO:0042555,MCM complex|GO:0032991,macromolecular complex|GO:0043231,intracellular membrane-bounded organelle|GO:0005634,nucleus|GO:0044464,cell part|GO:0005623,cell|GO:0005622,intracellular|GO:0043229,intracellular organelle|GO:0044424,intracellular part|GO:0043227,membrane-bounded organelle|GO:0043226,organelle	GO:0035639,purine ribonucleoside triphosphate binding|GO:0005488,binding|GO:0003676,nucleic acid binding|GO:0003677,DNA binding|GO:0003678,DNA helicase activity|GO:0043167,ion binding|GO:1901363,heterocyclic compound binding|GO:0001883,purine nucleoside binding|GO:0001882,nucleoside binding|GO:0043168,anion binding|GO:0000166,nucleotide binding|GO:1901265,nucleoside phosphate binding|GO:0032549,r…	bta04110,Cell cycle|bta03030,DNA replication	http://www.uniprot.org/uniprot/Q2KIZ8	False
Q6QAT4	0.296217	-1.75527	Q6QAT4	Q6QAT4					http://www.uniprot.org/uniprot/Q6QAT4	False
P15497	0.304976	-1.71323	P15497	APOA1	GO:0051046,regulation of secretion|GO:0051048,negative regulation of secretion|GO:0051049,regulation of transport|GO:0044281,small molecule metabolic process|GO:0002701,negative regulation of production of molecular mediator of immune response|GO:0002700,regulation of production of molecular mediator of immune response|GO:0051716,cellular response to stimulus|GO:0051496,positive regulation of str…	GO:0034358,plasma lipoprotein particle|GO:0030139,endocytic vesicle|GO:0043229,intracellular organelle|GO:1990777,lipoprotein particle|GO:0005622,intracellular|GO:0043227,membrane-bounded organelle|GO:0043226,organelle|GO:0005737,cytoplasm|GO:0042627,chylomicron|GO:0070062,extracellular exosome|GO:0016023,cytoplasmic, membrane-bounded vesicle|GO:0031410,cytoplasmic vesicle|GO:0072562,blood microp…	GO:0017127,cholesterol transporter activity|GO:0070325,lipoprotein particle receptor binding|GO:0044877,macromolecular complex binding|GO:0008047,enzyme activator activity|GO:0098772,molecular function regulator|GO:0060228,phosphatidylcholine-sterol O-acyltransferase activator activity|GO:0034191,apolipoprotein A-I receptor binding|GO:0034190,apolipoprotein receptor binding|GO:0043168,anion bindi…	bta04975,Fat digestion and absorption|bta05143,African trypanosomiasis|bta04977,Vitamin digestion and absorption|bta03320,PPAR signaling pathway	http://www.uniprot.org/uniprot/P15497	False
B0LKP1	0.307257	-1.70248	B0LKP1	B0LKP1					http://www.uniprot.org/uniprot/B0LKP1	False
Q28034	0.30863	-1.69605	Q28034	PRKCSH	GO:0048468,cell development|GO:0031345,negative regulation of cell projection organization|GO:0031344,regulation of cell projection organization|GO:0071840,cellular component organization or biogenesis|GO:0044710,single-organism metabolic process|GO:0048869,cellular developmental process|GO:0045665,negative regulation of neuron differentiation|GO:0045664,regulation of neuron differentiation|GO:00…	GO:0005737,cytoplasm|GO:0005783,endoplasmic reticulum|GO:0044464,cell part|GO:0043229,intracellular organelle|GO:0005623,cell|GO:0005622,intracellular|GO:0044444,cytoplasmic part|GO:0012505,endomembrane system|GO:0044424,intracellular part|GO:0043227,membrane-bounded organelle|GO:0043226,organelle|GO:0043231,intracellular membrane-bounded organelle	GO:0005488,binding|GO:0016787,hydrolase activity|GO:0043169,cation binding|GO:0097159,organic cyclic compound binding|GO:0043167,ion binding|GO:0003824,catalytic activity|GO:0005509,calcium ion binding|GO:0003676,nucleic acid binding|GO:0046872,metal ion binding|GO:1901363,heterocyclic compound binding|GO:0003723,RNA binding	bta04141,Protein processing in endoplasmic reticulum	http://www.uniprot.org/uniprot/Q28034	False
Q3MHI4	0.327898	-1.60868	Q3MHI4	PHAX	GO:0015931,nucleobase-containing compound transport|GO:0051169,nuclear transport|GO:0051168,nuclear export|GO:0008104,protein localization|GO:0051641,cellular localization|GO:0044699,single-organism process|GO:0071705,nitrogen compound transport|GO:0006408,snRNA export from nucleus|GO:0071702,organic substance transport|GO:0006403,RNA localization|GO:0006405,RNA export from nucleus|GO:0006810,tra…	GO:0031974,membrane-enclosed lumen|GO:0043229,intracellular organelle|GO:0043228,non-membrane-bounded organelle|GO:0043227,membrane-bounded organelle|GO:0043226,organelle|GO:0005737,cytoplasm|GO:0016604,nuclear body|GO:0031981,nuclear lumen|GO:0005730,nucleolus|GO:0005634,nucleus|GO:0005654,nucleoplasm|GO:0044451,nucleoplasm part|GO:0043231,intracellular membrane-bounded organelle|GO:0043232,intr…	GO:0097159,organic cyclic compound binding|GO:0005488,binding|GO:0003676,nucleic acid binding|GO:1901363,heterocyclic compound binding|GO:0003723,RNA binding	bta03013,RNA transport	http://www.uniprot.org/uniprot/Q3MHI4	False
P08037	0.345177	-1.53459	P08037	B4GALT1	GO:0051046,regulation of secretion|GO:0051049,regulation of transport|GO:2000241,regulation of reproductive process|GO:0048468,cell development|GO:0048771,tissue remodeling|GO:0072359,circulatory system development|GO:0072358,cardiovascular system development|GO:1901576,organic substance biosynthetic process|GO:0071840,cellular component organization or biogenesis|GO:0044710,single-organism metab…	GO:0098590,plasma membrane region|GO:0042995,cell projection|GO:0009897,external side of plasma membrane|GO:0044421,extracellular region part|GO:0030175,filopodium|GO:0030112,glycocalyx|GO:0043229,intracellular organelle|GO:0005903,brush border|GO:0005623,cell|GO:0098552,side of membrane|GO:0031526,brush border membrane|GO:0043227,membrane-bounded organelle|GO:0043226,organelle|GO:0030054,cell ju…	GO:0048487,beta-tubulin binding|GO:0008378,galactosyltransferase activity|GO:0005488,binding|GO:0003831,beta-N-acetylglucosaminylglycopeptide beta-1,4-galactosyltransferase activity|GO:0043169,cation binding|GO:0046914,transition metal ion binding|GO:0043167,ion binding|GO:0016740,transferase activity|GO:0004461,lactose synthase activity|GO:0046872,metal ion binding|GO:0042802,identical protein b…	bta00533,Glycosaminoglycan biosynthesis - keratan sulfate|bta00510,N-Glycan biosynthesis|bta00514,Other types of O-glycan biosynthesis|bta00601,Glycosphingolipid biosynthesis - lacto and neolacto series|bta01100,Metabolic pathways|bta00052,Galactose metabolism	http://www.uniprot.org/uniprot/P08037	False
A4FV45	0.346352	-1.52969	A4FV45	TMEM214	GO:0016265,obsolete death|GO:0009987,cellular process|GO:0006915,apoptotic process|GO:0012501,programmed cell death|GO:0044763,single-organism cellular process|GO:0008219,cell death|GO:0044699,single-organism process	GO:0005783,endoplasmic reticulum|GO:0005789,endoplasmic reticulum membrane|GO:0042175,nuclear outer membrane-endoplasmic reticulum membrane network|GO:0043229,intracellular organelle|GO:0043228,non-membrane-bounded organelle|GO:0005622,intracellular|GO:0043227,membrane-bounded organelle|GO:0043226,organelle|GO:0031224,intrinsic component of membrane|GO:0005856,cytoskeleton|GO:0031090,organelle me…			http://www.uniprot.org/uniprot/A4FV45	False
Q5EA36	0.352821	-1.50299	Q5EA36	RBM14	GO:0080090,regulation of primary metabolic process|GO:0019222,regulation of metabolic process|GO:0031326,regulation of cellular biosynthetic process|GO:0031323,regulation of cellular metabolic process|GO:0090304,nucleic acid metabolic process|GO:0044249,cellular biosynthetic process|GO:0034641,cellular nitrogen compound metabolic process|GO:0006807,nitrogen compound metabolic process|GO:0034645,c…	GO:0043231,intracellular membrane-bounded organelle|GO:0031981,nuclear lumen|GO:0043233,organelle lumen|GO:0005634,nucleus|GO:0005730,nucleolus|GO:0044464,cell part|GO:0043232,intracellular non-membrane-bounded organelle|GO:0031974,membrane-enclosed lumen|GO:0005622,intracellular|GO:0044446,intracellular organelle part|GO:0070013,intracellular organelle lumen|GO:0043229,intracellular organelle|GO…	GO:0097159,organic cyclic compound binding|GO:0000166,nucleotide binding|GO:0036094,small molecule binding|GO:0003723,RNA binding|GO:0003676,nucleic acid binding|GO:1901363,heterocyclic compound binding|GO:1901265,nucleoside phosphate binding|GO:0005488,binding		http://www.uniprot.org/uniprot/Q5EA36	False
Q3ZC12	0.354322	-1.49687	Q3ZC12	EIF3G	GO:0022607,cellular component assembly|GO:0080090,regulation of primary metabolic process|GO:0019222,regulation of metabolic process|GO:0043933,macromolecular complex subunit organization|GO:2000112,regulation of cellular macromolecule biosynthetic process|GO:0031323,regulation of cellular metabolic process|GO:0044249,cellular biosynthetic process|GO:0034641,cellular nitrogen compound metabolic p…	GO:0043234,protein complex|GO:0005737,cytoplasm|GO:0005852,eukaryotic translation initiation factor 3 complex|GO:0043231,intracellular membrane-bounded organelle|GO:0044464,cell part|GO:0016282,eukaryotic 43S preinitiation complex|GO:0005634,nucleus|GO:0070993,translation preinitiation complex|GO:0044444,cytoplasmic part|GO:0005623,cell|GO:0030529,intracellular ribonucleoprotein complex|GO:004322…	GO:0005488,binding|GO:0097159,organic cyclic compound binding|GO:0008135,translation factor activity, RNA binding|GO:0000166,nucleotide binding|GO:0036094,small molecule binding|GO:0003723,RNA binding|GO:0003676,nucleic acid binding|GO:1901363,heterocyclic compound binding|GO:1901265,nucleoside phosphate binding|GO:0003743,translation initiation factor activity	bta03013,RNA transport	http://www.uniprot.org/uniprot/Q3ZC12	False
Q5EAD2	0.354579	-1.49582	Q5EAD2	PHGDH	GO:0032502,developmental process|GO:0044707,single-multicellular organism process|GO:0019222,regulation of metabolic process|GO:0030030,cell projection organization|GO:0044283,small molecule biosynthetic process|GO:0048468,cell development|GO:0021510,spinal cord development|GO:0019752,carboxylic acid metabolic process|GO:0009790,embryo development|GO:0009792,embryo development ending in birth or …	GO:0043230,extracellular organelle|GO:0031982,vesicle|GO:0043209,myelin sheath|GO:0043227,membrane-bounded organelle|GO:0044464,cell part|GO:0005623,cell|GO:0031988,membrane-bounded vesicle|GO:0044421,extracellular region part|GO:0005576,extracellular region|GO:1903561,extracellular vesicle|GO:0065010,extracellular membrane-bounded organelle|GO:0043226,organelle|GO:0070062,extracellular exosome	GO:0050662,coenzyme binding|GO:0016614,oxidoreductase activity, acting on CH-OH group of donors|GO:0016616,oxidoreductase activity, acting on the CH-OH group of donors, NAD or NADP as acceptor|GO:0051287,NAD binding|GO:0000166,nucleotide binding|GO:0036094,small molecule binding|GO:0003824,catalytic activity|GO:0004617,phosphoglycerate dehydrogenase activity|GO:0005488,binding|GO:0097159,organic …	bta01200,Carbon metabolism|bta00260,Glycine, serine and threonine metabolism|bta01100,Metabolic pathways|bta01230,Biosynthesis of amino acids	http://www.uniprot.org/uniprot/Q5EAD2	False
Q3T0K1	0.355324	-1.49279	Q3T0K1	CALU		GO:0005783,endoplasmic reticulum|GO:0048770,pigment granule|GO:0031974,membrane-enclosed lumen|GO:0043229,intracellular organelle|GO:0043227,membrane-bounded organelle|GO:0043226,organelle|GO:0005737,cytoplasm|GO:0031982,vesicle|GO:0016023,cytoplasmic, membrane-bounded vesicle|GO:0031410,cytoplasmic vesicle|GO:0016528,sarcoplasm|GO:0031988,membrane-bounded vesicle|GO:0044432,endoplasmic reticulum…	GO:0043169,cation binding|GO:0043167,ion binding|GO:0005488,binding|GO:0046872,metal ion binding|GO:0005509,calcium ion binding		http://www.uniprot.org/uniprot/Q3T0K1	False
Q3MHN5	0.371715	-1.42773	Q3MHN5	GC	GO:0051180,vitamin transport|GO:0006810,transport|GO:0044765,single-organism transport|GO:1902578,single-organism localization|GO:0051234,establishment of localization|GO:0051179,localization|GO:0044699,single-organism process	GO:0005576,extracellular region|GO:0005615,extracellular space|GO:0044421,extracellular region part	GO:0003779,actin binding|GO:0051183,vitamin transporter activity|GO:0043178,alcohol binding|GO:0005215,transporter activity|GO:0008092,cytoskeletal protein binding|GO:0008289,lipid binding|GO:0019842,vitamin binding|GO:0036094,small molecule binding|GO:0005488,binding|GO:0005515,protein binding|GO:0005499,vitamin D binding|GO:0005496,steroid binding|GO:0097159,organic cyclic compound binding		http://www.uniprot.org/uniprot/Q3MHN5	False
Q95JC7	0.374909	-1.41539	Q95JC7	SLC1A5	GO:0006810,transport|GO:0015849,organic acid transport|GO:0006811,ion transport|GO:0009987,cellular process|GO:0015711,organic anion transport|GO:0051179,localization|GO:0044765,single-organism transport|GO:0006820,anion transport|GO:0006835,dicarboxylic acid transport|GO:0044699,single-organism process|GO:0071702,organic substance transport|GO:0044763,single-organism cellular process|GO:0051234,…	GO:0048770,pigment granule|GO:0043229,intracellular organelle|GO:0071944,cell periphery|GO:0043227,membrane-bounded organelle|GO:0043226,organelle|GO:0031224,intrinsic component of membrane|GO:0005737,cytoplasm|GO:0031982,vesicle|GO:0016023,cytoplasmic, membrane-bounded vesicle|GO:0031410,cytoplasmic vesicle|GO:0016021,integral component of membrane|GO:0016020,membrane|GO:0031988,membrane-bounded…	GO:0005342,organic acid transmembrane transporter activity|GO:0005343,organic acid:sodium symporter activity|GO:0015081,sodium ion transmembrane transporter activity|GO:0008509,anion transmembrane transporter activity|GO:0022857,transmembrane transporter activity|GO:0015370,solute:sodium symporter activity|GO:0005215,transporter activity|GO:0046873,metal ion transmembrane transporter activity|GO:…	bta04974,Protein digestion and absorption|bta05230,Central carbon metabolism in cancer	http://www.uniprot.org/uniprot/Q95JC7	False
O97594	0.384376	-1.37941	O97594	SMC3	GO:0051716,cellular response to stimulus|GO:0080090,regulation of primary metabolic process|GO:0019222,regulation of metabolic process|GO:0043933,macromolecular complex subunit organization|GO:0031326,regulation of cellular biosynthetic process|GO:0031323,regulation of cellular metabolic process|GO:1903047,mitotic cell cycle process|GO:1903046,meiotic cell cycle process|GO:0090304,nucleic acid me…	GO:0031974,membrane-enclosed lumen|GO:0043226,organelle|GO:0043229,intracellular organelle|GO:0043228,non-membrane-bounded organelle|GO:0000785,chromatin|GO:0005622,intracellular|GO:0043227,membrane-bounded organelle|GO:0008278,cohesin complex|GO:0034399,nuclear periphery|GO:0005819,spindle|GO:0031981,nuclear lumen|GO:0005634,nucleus|GO:0000922,spindle pole|GO:0044430,cytoskeletal part|GO:0016363…	GO:0035639,purine ribonucleoside triphosphate binding|GO:0044877,macromolecular complex binding|GO:0005488,binding|GO:0000166,nucleotide binding|GO:1901363,heterocyclic compound binding|GO:1901265,nucleoside phosphate binding|GO:0001882,nucleoside binding|GO:0043168,anion binding|GO:0045502,dynein binding|GO:0043167,ion binding|GO:0001883,purine nucleoside binding|GO:0032549,ribonucleoside bindin…	bta04110,Cell cycle|bta04114,Oocyte meiosis	http://www.uniprot.org/uniprot/O97594	False
Q58CS7	0.390797	-1.35551	Q58CS7	CHMP3	GO:0033036,macromolecule localization|GO:0008104,protein localization|GO:0046907,intracellular transport|GO:0007034,vacuolar transport|GO:0006810,transport|GO:0045184,establishment of protein localization|GO:0044765,single-organism transport|GO:1902578,single-organism localization|GO:0071702,organic substance transport|GO:0015031,protein transport|GO:1902582,single-organism intracellular transpor…	GO:0005770,late endosome|GO:0043229,intracellular organelle|GO:0043227,membrane-bounded organelle|GO:0043226,organelle|GO:0010008,endosome membrane|GO:0005737,cytoplasm|GO:0031090,organelle membrane|GO:0098805,whole membrane|GO:0016020,membrane|GO:0031902,late endosome membrane|GO:0098588,bounding membrane of organelle|GO:0012505,endomembrane system|GO:0043231,intracellular membrane-bounded organ…		bta04144,Endocytosis	http://www.uniprot.org/uniprot/Q58CS7	False
Q2KJF1	0.391098	-1.3544	Q2KJF1	A1BG		GO:0043230,extracellular organelle|GO:0031982,vesicle|GO:0044421,extracellular region part|GO:0043227,membrane-bounded organelle|GO:0072562,blood microparticle|GO:0031988,membrane-bounded vesicle|GO:0005576,extracellular region|GO:0005615,extracellular space|GO:1903561,extracellular vesicle|GO:0065010,extracellular membrane-bounded organelle|GO:0043226,organelle|GO:0070062,extracellular exosome			http://www.uniprot.org/uniprot/Q2KJF1	False
P02769	0.396315	-1.33528	P02769	ALB	GO:0009991,response to extracellular stimulus|GO:0065008,regulation of biological quality|GO:0051234,establishment of localization|GO:0060249,anatomical structure homeostasis|GO:0042592,homeostatic process|GO:0065007,biological regulation|GO:0051659,maintenance of mitochondrion location|GO:0051818,disruption of cells of other organism involved in symbiotic interaction|GO:0042594,response to starv…	GO:0043229,intracellular organelle|GO:0043227,membrane-bounded organelle|GO:0043226,organelle|GO:0005737,cytoplasm|GO:0031982,vesicle|GO:0043209,myelin sheath|GO:0005634,nucleus|GO:0072562,blood microparticle|GO:0031988,membrane-bounded vesicle|GO:0032991,macromolecular complex|GO:1903561,extracellular vesicle|GO:0005615,extracellular space|GO:0043234,protein complex|GO:0043230,extracellular orga…	GO:0015643,toxic substance binding|GO:0008144,drug binding|GO:0030170,pyridoxal phosphate binding|GO:0003676,nucleic acid binding|GO:0003677,DNA binding|GO:1901363,heterocyclic compound binding|GO:0043168,anion binding|GO:0043169,cation binding|GO:0051087,chaperone binding|GO:0043167,ion binding|GO:0005504,fatty acid binding|GO:0046872,metal ion binding|GO:0008289,lipid binding|GO:0036094,small m…		http://www.uniprot.org/uniprot/P02769	False
A7MB78	0.399052	-1.32535	A7MB78	GYS1	GO:0044707,single-multicellular organism process|GO:0044249,cellular biosynthetic process|GO:0072359,circulatory system development|GO:0072358,cardiovascular system development|GO:0009250,glucan biosynthetic process|GO:0034645,cellular macromolecule biosynthetic process|GO:0006091,generation of precursor metabolites and energy|GO:0033692,cellular polysaccharide biosynthetic process|GO:0007275,mul…	GO:0005737,cytoplasm|GO:0016020,membrane|GO:0044464,cell part|GO:0016234,inclusion body|GO:0005622,intracellular|GO:0005623,cell|GO:0044424,intracellular part	GO:0019901,protein kinase binding|GO:0004373,glycogen (starch) synthase activity|GO:0005515,protein binding|GO:0019900,kinase binding|GO:0061547,glycogen synthase activity, transferring glucose-1-phosphate|GO:0035251,UDP-glucosyltransferase activity|GO:0019899,enzyme binding|GO:0046527,glucosyltransferase activity|GO:0003824,catalytic activity|GO:0016740,transferase activity|GO:0005488,binding|GO…	bta04931,Insulin resistance|bta00500,Starch and sucrose metabolism|bta04910,Insulin signaling pathway|bta04922,Glucagon signaling pathway|bta04152,AMPK signaling pathway|bta04151,PI3K-Akt signaling pathway	http://www.uniprot.org/uniprot/A7MB78	False
A6QPY8	0.399564	-1.3235	A6QPY8	PIN4	GO:0090304,nucleic acid metabolic process|GO:0034641,cellular nitrogen compound metabolic process|GO:0006807,nitrogen compound metabolic process|GO:0034660,ncRNA metabolic process|GO:0071840,cellular component organization or biogenesis|GO:0006139,nucleobase-containing compound metabolic process|GO:0000413,protein peptidyl-prolyl isomerization|GO:0044260,cellular macromolecule metabolic process|G…	GO:0031974,membrane-enclosed lumen|GO:0030684,preribosome|GO:0043229,intracellular organelle|GO:0043228,non-membrane-bounded organelle|GO:0030529,intracellular ribonucleoprotein complex|GO:0043227,membrane-bounded organelle|GO:0043226,organelle|GO:0005856,cytoskeleton|GO:0005819,spindle|GO:0070062,extracellular exosome|GO:0031981,nuclear lumen|GO:0005730,nucleolus|GO:0005634,nucleus|GO:0031988,me…	GO:0043566,structure-specific DNA binding|GO:0016853,isomerase activity|GO:0097159,organic cyclic compound binding|GO:0044822,poly(A) RNA binding|GO:0016859,cis-trans isomerase activity|GO:0003824,catalytic activity|GO:0003723,RNA binding|GO:0003755,peptidyl-prolyl cis-trans isomerase activity|GO:0003677,DNA binding|GO:0003681,bent DNA binding|GO:0003690,double-stranded DNA binding|GO:1901363,het…		http://www.uniprot.org/uniprot/A6QPY8	False
A6QNM8	0.400943	-1.31853	A6QNM8	TARSL2	GO:0006435,threonyl-tRNA aminoacylation|GO:0044238,primary metabolic process|GO:0019752,carboxylic acid metabolic process|GO:0090304,nucleic acid metabolic process|GO:0044249,cellular biosynthetic process|GO:0034641,cellular nitrogen compound metabolic process|GO:0006807,nitrogen compound metabolic process|GO:0044281,small molecule metabolic process|GO:0034645,cellular macromolecule biosynthetic …	GO:0005737,cytoplasm|GO:0044464,cell part|GO:0005623,cell|GO:0005622,intracellular|GO:0044424,intracellular part	GO:0035639,purine ribonucleoside triphosphate binding|GO:0005488,binding|GO:0000166,nucleotide binding|GO:1901363,heterocyclic compound binding|GO:1901265,nucleoside phosphate binding|GO:0001882,nucleoside binding|GO:0043168,anion binding|GO:0004812,aminoacyl-tRNA ligase activity|GO:0043167,ion binding|GO:0001883,purine nucleoside binding|GO:0032549,ribonucleoside binding|GO:0017076,purine nucleo…	bta00970,Aminoacyl-tRNA biosynthesis	http://www.uniprot.org/uniprot/A6QNM8	False
Q3ZBH9	0.404378	-1.30622	Q3ZBH9	MCM7	GO:0071103,DNA conformation change|GO:0044238,primary metabolic process|GO:0019220,regulation of phosphate metabolic process|GO:0034645,cellular macromolecule biosynthetic process|GO:0019222,regulation of metabolic process|GO:0016310,phosphorylation|GO:0031323,regulation of cellular metabolic process|GO:0090304,nucleic acid metabolic process|GO:0044249,cellular biosynthetic process|GO:0034641,cel…	GO:0031974,membrane-enclosed lumen|GO:0043229,intracellular organelle|GO:0043227,membrane-bounded organelle|GO:0043226,organelle|GO:0005737,cytoplasm|GO:0042555,MCM complex|GO:0031981,nuclear lumen|GO:0005634,nucleus|GO:0016020,membrane|GO:0005654,nucleoplasm|GO:0043234,protein complex|GO:0032991,macromolecular complex|GO:0043231,intracellular membrane-bounded organelle|GO:0043233,organelle lumen…	GO:0016887,ATPase activity|GO:0008026,ATP-dependent helicase activity|GO:0035639,purine ribonucleoside triphosphate binding|GO:0005488,binding|GO:0003676,nucleic acid binding|GO:0003677,DNA binding|GO:0003678,DNA helicase activity|GO:0043167,ion binding|GO:1901363,heterocyclic compound binding|GO:0001883,purine nucleoside binding|GO:0001882,nucleoside binding|GO:0043168,anion binding|GO:0043566,s…	bta04110,Cell cycle|bta03030,DNA replication	http://www.uniprot.org/uniprot/Q3ZBH9	False
P34955	0.409731	-1.28725	P34955	SERPINA1	GO:0009892,negative regulation of metabolic process|GO:0080090,regulation of primary metabolic process|GO:0019222,regulation of metabolic process|GO:0031324,negative regulation of cellular metabolic process|GO:0031323,regulation of cellular metabolic process|GO:0043086,negative regulation of catalytic activity|GO:0044267,cellular protein metabolic process|GO:0051248,negative regulation of protein…	GO:0005783,endoplasmic reticulum|GO:0043229,intracellular organelle|GO:0043227,membrane-bounded organelle|GO:0043226,organelle|GO:0005737,cytoplasm|GO:0031982,vesicle|GO:0031988,membrane-bounded vesicle|GO:0005794,Golgi apparatus|GO:0012505,endomembrane system|GO:1903561,extracellular vesicle|GO:0005615,extracellular space|GO:0043230,extracellular organelle|GO:0043231,intracellular membrane-bound…	GO:0001948,glycoprotein binding|GO:0004866,endopeptidase inhibitor activity|GO:0097367,carbohydrate derivative binding|GO:0061135,endopeptidase regulator activity|GO:0061134,peptidase regulator activity|GO:0019899,enzyme binding|GO:0002020,protease binding|GO:0005515,protein binding|GO:0030414,peptidase inhibitor activity|GO:0004867,serine-type endopeptidase inhibitor activity|GO:0004857,enzyme i…	bta04610,Complement and coagulation cascades	http://www.uniprot.org/uniprot/P34955	False
A2I7N3	0.413521	-1.27397	A2I7N3	SERPINA3-7	GO:0009892,negative regulation of metabolic process|GO:0080090,regulation of primary metabolic process|GO:0019222,regulation of metabolic process|GO:0031324,negative regulation of cellular metabolic process|GO:0031323,regulation of cellular metabolic process|GO:0043086,negative regulation of catalytic activity|GO:0044267,cellular protein metabolic process|GO:0051248,negative regulation of protein…	GO:0005737,cytoplasm|GO:0031982,vesicle|GO:0016023,cytoplasmic, membrane-bounded vesicle|GO:0030141,secretory granule|GO:0044444,cytoplasmic part|GO:0044464,cell part|GO:0043229,intracellular organelle|GO:0005623,cell|GO:0031988,membrane-bounded vesicle|GO:0044421,extracellular region part|GO:0042583,chromaffin granule|GO:0005576,extracellular region|GO:0005615,extracellular space|GO:0012505,endo…	GO:0004866,endopeptidase inhibitor activity|GO:0061135,endopeptidase regulator activity|GO:0061134,peptidase regulator activity|GO:0030414,peptidase inhibitor activity|GO:0004867,serine-type endopeptidase inhibitor activity|GO:0004857,enzyme inhibitor activity|GO:0098772,molecular function regulator|GO:0030234,enzyme regulator activity		http://www.uniprot.org/uniprot/A2I7N3	False
P02662	0.419959	-1.25168	P02662	CSN1S1	GO:0080090,regulation of primary metabolic process|GO:0019222,regulation of metabolic process|GO:0051047,positive regulation of secretion|GO:2000243,positive regulation of reproductive process|GO:2000241,regulation of reproductive process|GO:0008207,C21-steroid hormone metabolic process|GO:0008585,female gonad development|GO:2000839,positive regulation of androstenedione secretion|GO:0044281,smal…	GO:0031974,membrane-enclosed lumen|GO:0043229,intracellular organelle|GO:0043227,membrane-bounded organelle|GO:0043226,organelle|GO:0005737,cytoplasm|GO:0005615,extracellular space|GO:0044431,Golgi apparatus part|GO:0005794,Golgi apparatus|GO:0005796,Golgi lumen|GO:0012505,endomembrane system|GO:0043231,intracellular membrane-bounded organelle|GO:0043233,organelle lumen|GO:0044464,cell part|GO:00…	GO:0005215,transporter activity|GO:0016209,antioxidant activity|GO:0001540,amyloid-beta binding|GO:0005488,binding|GO:0033218,amide binding|GO:0042277,peptide binding		http://www.uniprot.org/uniprot/P02662	False
Q5EAD0	0.423744	-1.23873	Q5EAD0	BAIAP2	GO:2000249,regulation of actin cytoskeleton reorganization|GO:0008064,regulation of actin polymerization or depolymerization|GO:0061024,membrane organization|GO:0007009,plasma membrane organization|GO:0007165,signal transduction|GO:0007166,cell surface receptor signaling pathway|GO:0007167,enzyme linked receptor protein signaling pathway|GO:0007169,transmembrane receptor protein tyrosine kinase s…	GO:0015629,actin cytoskeleton|GO:0031974,membrane-enclosed lumen|GO:0030175,filopodium|GO:0043229,intracellular organelle|GO:0043228,non-membrane-bounded organelle|GO:0043227,membrane-bounded organelle|GO:0043226,organelle|GO:0005856,cytoskeleton|GO:0001726,ruffle|GO:0031981,nuclear lumen|GO:0005634,nucleus|GO:0016020,membrane|GO:0005654,nucleoplasm|GO:0005737,cytoplasm|GO:0031252,cell leading ed…	GO:0030674,protein binding, bridging|GO:0070064,proline-rich region binding|GO:0008093,cytoskeletal adaptor activity|GO:0008092,cytoskeletal protein binding|GO:0005488,binding|GO:0005515,protein binding|GO:0060090,binding, bridging	bta04520,Adherens junction|bta04810,Regulation of actin cytoskeleton	http://www.uniprot.org/uniprot/Q5EAD0	False
P01017	0.429544	-1.21912	P01017	AGT	GO:0019953,sexual reproduction|GO:0042310,vasoconstriction|GO:0032940,secretion by cell|GO:0003013,circulatory system process|GO:0051641,cellular localization|GO:0003018,vascular process in circulatory system|GO:0044699,single-organism process|GO:0050880,regulation of blood vessel size|GO:0007340,acrosome reaction|GO:0000003,reproduction|GO:0006887,exocytosis|GO:0090066,regulation of anatomical s…	GO:0005576,extracellular region|GO:0005623,cell			http://www.uniprot.org/uniprot/P01017	False
Q08DI8	0.432674	-1.20865	Q08DI8	PUS7	GO:0009451,RNA modification|GO:0090304,nucleic acid metabolic process|GO:0034641,cellular nitrogen compound metabolic process|GO:0006807,nitrogen compound metabolic process|GO:0008033,tRNA processing|GO:0034660,ncRNA metabolic process|GO:0001522,pseudouridine synthesis|GO:1901360,organic cyclic compound metabolic process|GO:0006139,nucleobase-containing compound metabolic process|GO:0044260,cellu…	GO:0043231,intracellular membrane-bounded organelle|GO:0005634,nucleus|GO:0044464,cell part|GO:0005623,cell|GO:0005622,intracellular|GO:0043229,intracellular organelle|GO:0044424,intracellular part|GO:0043227,membrane-bounded organelle|GO:0043226,organelle	GO:0016853,isomerase activity|GO:0097159,organic cyclic compound binding|GO:0009982,pseudouridine synthase activity|GO:0003824,catalytic activity|GO:0003723,RNA binding|GO:0003676,nucleic acid binding|GO:0016866,intramolecular transferase activity|GO:1901363,heterocyclic compound binding|GO:0005488,binding		http://www.uniprot.org/uniprot/Q08DI8	False
A5D989	0.440705	-1.18211	A5D989	EEF1D	GO:0044238,primary metabolic process|GO:0032774,RNA biosynthetic process|GO:0009314,response to radiation|GO:0010647,positive regulation of cell communication|GO:0048584,positive regulation of response to stimulus|GO:0048583,regulation of response to stimulus|GO:1901564,organonitrogen compound metabolic process|GO:0023056,positive regulation of signaling|GO:0009299,mRNA transcription|GO:0034641,c…	GO:0005783,endoplasmic reticulum|GO:0031974,membrane-enclosed lumen|GO:0043229,intracellular organelle|GO:0043228,non-membrane-bounded organelle|GO:0043227,membrane-bounded organelle|GO:0043226,organelle|GO:0005737,cytoplasm|GO:0005853,eukaryotic translation elongation factor 1 complex|GO:0031981,nuclear lumen|GO:0005730,nucleolus|GO:0005634,nucleus|GO:0012505,endomembrane system|GO:0043234,prote…	GO:0004871,signal transducer activity|GO:0033613,activating transcription factor binding|GO:0031072,heat shock protein binding|GO:0008134,transcription factor binding|GO:0008135,translation factor activity, RNA binding|GO:0005515,protein binding|GO:0060089,molecular transducer activity|GO:0003723,RNA binding|GO:0003676,nucleic acid binding|GO:0097159,organic cyclic compound binding|GO:0003746,tra…	bta05168,Herpes simplex virus 1 infection	http://www.uniprot.org/uniprot/A5D989	False
Q3ZBW4	0.443658	-1.17248	Q3ZBW4	PCNA	GO:0080090,regulation of primary metabolic process|GO:0019222,regulation of metabolic process|GO:0044710,single-organism metabolic process|GO:1901362,organic cyclic compound biosynthetic process|GO:1901360,organic cyclic compound metabolic process|GO:0051716,cellular response to stimulus|GO:0044711,single-organism biosynthetic process|GO:0010604,positive regulation of macromolecule metabolic proc…	GO:0005657,replication fork|GO:0031974,membrane-enclosed lumen|GO:0043229,intracellular organelle|GO:0043228,non-membrane-bounded organelle|GO:0000228,nuclear chromosome|GO:0031988,membrane-bounded vesicle|GO:0043227,membrane-bounded organelle|GO:0043226,organelle|GO:0005856,cytoskeleton|GO:0070062,extracellular exosome|GO:0031981,nuclear lumen|GO:0070557,PCNA-p21 complex|GO:0005813,centrosome|GO…	GO:0016799,hydrolase activity, hydrolyzing N-glycosyl compounds|GO:0016798,hydrolase activity, acting on glycosyl bonds|GO:0019899,enzyme binding|GO:0030983,mismatched DNA binding|GO:0044877,macromolecular complex binding|GO:0005488,binding|GO:0003676,nucleic acid binding|GO:0003677,DNA binding|GO:0098772,molecular function regulator|GO:1901363,heterocyclic compound binding|GO:0043566,structure-s…	bta03410,Base excision repair|bta05161,Hepatitis B|bta05166,Human T-cell leukemia virus 1 infection|bta03430,Mismatch repair|bta03030,DNA replication|bta04110,Cell cycle|bta03420,Nucleotide excision repair	http://www.uniprot.org/uniprot/Q3ZBW4	False
A5PK45	0.44527	-1.16725	A5PK45	COLGALT1	GO:0008152,metabolic process	GO:0005737,cytoplasm|GO:0012505,endomembrane system|GO:0016020,membrane|GO:0005783,endoplasmic reticulum|GO:0044432,endoplasmic reticulum part|GO:0043233,organelle lumen|GO:0044464,cell part|GO:0044444,cytoplasmic part|GO:0031974,membrane-enclosed lumen|GO:0005622,intracellular|GO:0044446,intracellular organelle part|GO:0070013,intracellular organelle lumen|GO:0043229,intracellular organelle|GO:0…	GO:0050211,procollagen galactosyltransferase activity|GO:0035250,UDP-galactosyltransferase activity|GO:0003824,catalytic activity|GO:0016740,transferase activity|GO:0008378,galactosyltransferase activity|GO:0016757,transferase activity, transferring glycosyl groups|GO:0016758,transferase activity, transferring hexosyl groups|GO:0008194,UDP-glycosyltransferase activity	bta00310,Lysine degradation|bta00514,Other types of O-glycan biosynthesis	http://www.uniprot.org/uniprot/A5PK45	False
P01966	0.448547	-1.15667	P01966	HBA	GO:0006810,transport|GO:0015669,gas transport|GO:0044765,single-organism transport|GO:0015671,oxygen transport|GO:1902578,single-organism localization|GO:0051234,establishment of localization|GO:0051179,localization|GO:0044699,single-organism process	GO:0043234,protein complex|GO:0005737,cytoplasm|GO:0032991,macromolecular complex|GO:0005829,cytosol|GO:0044464,cell part|GO:0005623,cell|GO:0005833,hemoglobin complex|GO:0044444,cytoplasmic part|GO:0044445,cytosolic part|GO:0044424,intracellular part|GO:0005622,intracellular	GO:0043169,cation binding|GO:0005344,oxygen transporter activity|GO:0022892,substrate-specific transporter activity|GO:0046914,transition metal ion binding|GO:0020037,heme binding|GO:0046906,tetrapyrrole binding|GO:0005215,transporter activity|GO:0043167,ion binding|GO:0019825,oxygen binding|GO:0005488,binding|GO:0005515,protein binding|GO:0097159,organic cyclic compound binding|GO:0005506,iron i…	bta05143,African trypanosomiasis|bta05144,Malaria	http://www.uniprot.org/uniprot/P01966	False
Q2KJC8	0.450889	-1.14915	Q2KJC8	FKBP9	GO:0044267,cellular protein metabolic process|GO:0000413,protein peptidyl-prolyl isomerization|GO:0006457,protein folding|GO:0018208,peptidyl-proline modification|GO:0044260,cellular macromolecule metabolic process|GO:0044238,primary metabolic process|GO:0019538,protein metabolic process|GO:0044237,cellular metabolic process|GO:0009987,cellular process|GO:0006464,cellular protein modification pro…	GO:0005783,endoplasmic reticulum|GO:0005789,endoplasmic reticulum membrane|GO:0042175,nuclear outer membrane-endoplasmic reticulum membrane network|GO:0043229,intracellular organelle|GO:0043227,membrane-bounded organelle|GO:0043226,organelle|GO:0005737,cytoplasm|GO:0044446,intracellular organelle part|GO:0031090,organelle membrane|GO:0016020,membrane|GO:0044432,endoplasmic reticulum part|GO:00985…	GO:0043169,cation binding|GO:0046872,metal ion binding|GO:0016853,isomerase activity|GO:0043167,ion binding|GO:0097159,organic cyclic compound binding|GO:1901363,heterocyclic compound binding|GO:0016859,cis-trans isomerase activity|GO:0003824,catalytic activity|GO:0005528,FK506 binding|GO:0005509,calcium ion binding|GO:0003755,peptidyl-prolyl cis-trans isomerase activity|GO:0008144,drug binding|G…		http://www.uniprot.org/uniprot/Q2KJC8	False
Q3MHN0	0.472519	-1.08156	Q3MHN0	PSMB6	GO:0044248,cellular catabolic process|GO:0043632,modification-dependent macromolecule catabolic process|GO:0044267,cellular protein metabolic process|GO:1901575,organic substance catabolic process|GO:0044265,cellular macromolecule catabolic process|GO:0044260,cellular macromolecule metabolic process|GO:0043161,proteasome-mediated ubiquitin-dependent protein catabolic process|GO:0071704,organic su…	GO:0031974,membrane-enclosed lumen|GO:0043229,intracellular organelle|GO:0043227,membrane-bounded organelle|GO:0043226,organelle|GO:0005737,cytoplasm|GO:0005839,proteasome core complex|GO:0031981,nuclear lumen|GO:0005634,nucleus|GO:0031988,membrane-bounded vesicle|GO:0005654,nucleoplasm|GO:0032991,macromolecular complex|GO:0005794,Golgi apparatus|GO:0031982,vesicle|GO:0012505,endomembrane system|…	GO:0016787,hydrolase activity|GO:0004175,endopeptidase activity|GO:0004298,threonine-type endopeptidase activity|GO:0003824,catalytic activity|GO:0070003,threonine-type peptidase activity|GO:0070011,peptidase activity, acting on L-amino acid peptides|GO:0008233,peptidase activity|GO:0045296,cadherin binding|GO:0005488,binding|GO:0005515,protein binding|GO:0050839,cell adhesion molecule binding	bta03050,Proteasome	http://www.uniprot.org/uniprot/Q3MHN0	False
Q58CU6	0.482456	-1.05153	Q58CU6	Q58CU6		GO:0005737,cytoplasm|GO:0044464,cell part|GO:0005623,cell|GO:0005622,intracellular|GO:0044424,intracellular part			http://www.uniprot.org/uniprot/Q58CU6	False
Q3Y5Z3	0.484244	-1.04619	Q3Y5Z3	ADIPOQ	GO:0033157,regulation of intracellular protein transport|GO:0006909,phagocytosis|GO:0030225,macrophage differentiation|GO:0051049,regulation of transport|GO:0044281,small molecule metabolic process|GO:0044282,small molecule catabolic process|GO:0072298,regulation of metanephric glomerulus development|GO:0051716,cellular response to stimulus|GO:0000165,MAPK cascade|GO:0030852,regulation of granulo…	GO:0005783,endoplasmic reticulum|GO:0043229,intracellular organelle|GO:0071944,cell periphery|GO:0043227,membrane-bounded organelle|GO:0043226,organelle|GO:0005737,cytoplasm|GO:0031982,vesicle|GO:0005615,extracellular space|GO:0031988,membrane-bounded vesicle|GO:0048471,perinuclear region of cytoplasm|GO:0009986,cell surface|GO:0012505,endomembrane system|GO:0032991,macromolecular complex|GO:1903…	GO:0043168,anion binding|GO:0005179,hormone activity|GO:0043177,organic acid binding|GO:0033691,sialic acid binding|GO:0031406,carboxylic acid binding|GO:0043167,ion binding|GO:0036094,small molecule binding|GO:0097367,carbohydrate derivative binding|GO:0005488,binding|GO:0005515,protein binding|GO:0046983,protein dimerization activity|GO:0005102,receptor binding|GO:0042802,identical protein bind…	bta04211,Longevity regulating pathway|bta04930,Type II diabetes mellitus|bta04932,Non-alcoholic fatty liver disease|bta04152,AMPK signaling pathway|bta04920,Adipocytokine signaling pathway|bta03320,PPAR signaling pathway	http://www.uniprot.org/uniprot/Q3Y5Z3	False
Q6Y1E2	0.484489	-1.04547	Q6Y1E2	PLP2		GO:0043230,extracellular organelle|GO:0031982,vesicle|GO:0044421,extracellular region part|GO:0043227,membrane-bounded organelle|GO:0016021,integral component of membrane|GO:0016020,membrane|GO:0044464,cell part|GO:0005623,cell|GO:0031988,membrane-bounded vesicle|GO:0071944,cell periphery|GO:0005576,extracellular region|GO:0005886,plasma membrane|GO:0044425,membrane part|GO:1903561,extracellular …	GO:0019956,chemokine binding|GO:0019955,cytokine binding|GO:0005488,binding|GO:0005515,protein binding		http://www.uniprot.org/uniprot/Q6Y1E2	False
Q32LM2	0.486745	-1.03876	Q32LM2	SGTA	GO:0032436,positive regulation of proteasomal ubiquitin-dependent protein catabolic process|GO:0080090,regulation of primary metabolic process|GO:0032434,regulation of proteasomal ubiquitin-dependent protein catabolic process|GO:0032435,negative regulation of proteasomal ubiquitin-dependent protein catabolic process|GO:1903069,regulation of ER-associated ubiquitin-dependent protein catabolic proc…	GO:0005737,cytoplasm|GO:0044464,cell part|GO:0005623,cell|GO:0005622,intracellular|GO:0044424,intracellular part|GO:0005829,cytosol|GO:0043231,intracellular membrane-bounded organelle|GO:0005634,nucleus|GO:0016020,membrane|GO:0044444,cytoplasmic part|GO:0043229,intracellular organelle|GO:0043227,membrane-bounded organelle|GO:0043226,organelle	GO:0070628,proteasome binding|GO:1904288,BAT3 complex binding|GO:0044877,macromolecular complex binding|GO:0005488,binding|GO:0005515,protein binding|GO:0032403,protein complex binding|GO:0043621,protein self-association		http://www.uniprot.org/uniprot/Q32LM2	False
Q1LZB6	0.489353	-1.03105	Q1LZB6	CAPRIN1	GO:0080090,regulation of primary metabolic process|GO:0019222,regulation of metabolic process|GO:0048468,cell development|GO:0016358,dendrite development|GO:0031344,regulation of cell projection organization|GO:0071840,cellular component organization or biogenesis|GO:0031346,positive regulation of cell projection organization|GO:0097061,dendritic spine organization|GO:0010605,negative regulation …	GO:0035770,ribonucleoprotein granule|GO:0000932,P-body|GO:0030425,dendrite|GO:0043229,intracellular organelle|GO:0043228,non-membrane-bounded organelle|GO:0036464,cytoplasmic ribonucleoprotein granule|GO:0043226,organelle|GO:0005737,cytoplasm|GO:0030529,intracellular ribonucleoprotein complex|GO:0097458,neuron part|GO:0043005,neuron projection|GO:0036477,somatodendritic compartment|GO:0042995,cel…	GO:0097159,organic cyclic compound binding|GO:0005488,binding|GO:0003676,nucleic acid binding|GO:1901363,heterocyclic compound binding|GO:0003723,RNA binding		http://www.uniprot.org/uniprot/Q1LZB6	False
P81623	0.5	-1	P81623	ERP29	GO:0008104,protein localization|GO:0019220,regulation of phosphate metabolic process|GO:0080090,regulation of primary metabolic process|GO:0019222,regulation of metabolic process|GO:2001233,regulation of apoptotic signaling pathway|GO:0051048,negative regulation of secretion|GO:0051049,regulation of transport|GO:0048584,positive regulation of response to stimulus|GO:0048583,regulation of response…	GO:0005783,endoplasmic reticulum|GO:0048770,pigment granule|GO:0031974,membrane-enclosed lumen|GO:0043229,intracellular organelle|GO:0043227,membrane-bounded organelle|GO:0043226,organelle|GO:0005737,cytoplasm|GO:0070062,extracellular exosome|GO:0016023,cytoplasmic, membrane-bounded vesicle|GO:0031410,cytoplasmic vesicle|GO:0016020,membrane|GO:0031988,membrane-bounded vesicle|GO:0044432,endoplasm…	GO:0035639,purine ribonucleoside triphosphate binding|GO:0005488,binding|GO:0016887,ATPase activity|GO:0043167,ion binding|GO:1901363,heterocyclic compound binding|GO:1901265,nucleoside phosphate binding|GO:0001882,nucleoside binding|GO:0043168,anion binding|GO:0000166,nucleotide binding|GO:0001883,purine nucleoside binding|GO:0032549,ribonucleoside binding|GO:0017076,purine nucleotide binding|GO…	bta04141,Protein processing in endoplasmic reticulum	http://www.uniprot.org/uniprot/P81623	False
A4FV97	0.503734	-0.989265	A4FV97	RSL1D1	GO:0032502,developmental process|GO:0090342,regulation of cell aging|GO:0090398,cellular senescence|GO:0030154,cell differentiation|GO:0048583,regulation of response to stimulus|GO:0001503,ossification|GO:0008219,cell death|GO:0010941,regulation of cell death|GO:0042981,regulation of apoptotic process|GO:0050789,regulation of biological process|GO:0001649,osteoblast differentiation|GO:0032880,reg…	GO:0016020,membrane|GO:0043231,intracellular membrane-bounded organelle|GO:0031981,nuclear lumen|GO:0043233,organelle lumen|GO:0005634,nucleus|GO:0005730,nucleolus|GO:0044464,cell part|GO:0043232,intracellular non-membrane-bounded organelle|GO:0031974,membrane-enclosed lumen|GO:0005622,intracellular|GO:0044446,intracellular organelle part|GO:0070013,intracellular organelle lumen|GO:0043229,intrac…	GO:0097159,organic cyclic compound binding|GO:0044822,poly(A) RNA binding|GO:0005488,binding|GO:0003676,nucleic acid binding|GO:1901363,heterocyclic compound binding|GO:0003723,RNA binding|GO:0003729,mRNA binding|GO:0005515,protein binding|GO:0045296,cadherin binding|GO:0050839,cell adhesion molecule binding|GO:0048027,mRNA 5'-UTR binding|GO:0003730,mRNA 3'-UTR binding		http://www.uniprot.org/uniprot/A4FV97	False
P12763	0.506221	-0.98216	P12763	AHSG	GO:0006909,phagocytosis|GO:0080090,regulation of primary metabolic process|GO:0019222,regulation of metabolic process|GO:0051049,regulation of transport|GO:0048583,regulation of response to stimulus|GO:0001503,ossification|GO:0030500,regulation of bone mineralization|GO:0030502,negative regulation of bone mineralization|GO:0031347,regulation of defense response|GO:0010605,negative regulation of m…	GO:0043230,extracellular organelle|GO:0031982,vesicle|GO:0044421,extracellular region part|GO:0043227,membrane-bounded organelle|GO:0016020,membrane|GO:0044464,cell part|GO:0005623,cell|GO:0031988,membrane-bounded vesicle|GO:0071944,cell periphery|GO:0005615,extracellular space|GO:0072562,blood microparticle|GO:0005886,plasma membrane|GO:0005576,extracellular region|GO:1903561,extracellular vesic…	GO:0004866,endopeptidase inhibitor activity|GO:0061135,endopeptidase regulator activity|GO:0061134,peptidase regulator activity|GO:0005515,protein binding|GO:0030414,peptidase inhibitor activity|GO:0004869,cysteine-type endopeptidase inhibitor activity|GO:0004857,enzyme inhibitor activity|GO:0098772,molecular function regulator|GO:0030234,enzyme regulator activity|GO:0005488,binding		http://www.uniprot.org/uniprot/P12763	False
Q29S22	0.509605	-0.972547	Q29S22	DDX47	GO:0044238,primary metabolic process|GO:0097190,apoptotic signaling pathway|GO:0097191,extrinsic apoptotic signaling pathway|GO:0090304,nucleic acid metabolic process|GO:0034641,cellular nitrogen compound metabolic process|GO:0006807,nitrogen compound metabolic process|GO:0023052,signaling|GO:0007165,signal transduction|GO:0007166,cell surface receptor signaling pathway|GO:0034660,ncRNA metabolic…	GO:0016020,membrane|GO:0043231,intracellular membrane-bounded organelle|GO:0031981,nuclear lumen|GO:0043233,organelle lumen|GO:0005634,nucleus|GO:0005730,nucleolus|GO:0044464,cell part|GO:0043232,intracellular non-membrane-bounded organelle|GO:0031974,membrane-enclosed lumen|GO:0005622,intracellular|GO:0044446,intracellular organelle part|GO:0070013,intracellular organelle lumen|GO:0043229,intrac…	GO:0016887,ATPase activity|GO:0008026,ATP-dependent helicase activity|GO:0035639,purine ribonucleoside triphosphate binding|GO:0005488,binding|GO:0003676,nucleic acid binding|GO:0008186,RNA-dependent ATPase activity|GO:0043167,ion binding|GO:1901363,heterocyclic compound binding|GO:0001883,purine nucleoside binding|GO:0001882,nucleoside binding|GO:0043168,anion binding|GO:0042623,ATPase activity,…		http://www.uniprot.org/uniprot/Q29S22	False
O46411	0.510833	-0.969077	O46411	NT5C2	GO:0016311,dephosphorylation|GO:0044237,cellular metabolic process|GO:0009161,ribonucleoside monophosphate metabolic process|GO:0009167,purine ribonucleoside monophosphate metabolic process|GO:0034641,cellular nitrogen compound metabolic process|GO:0006807,nitrogen compound metabolic process|GO:0046040,IMP metabolic process|GO:0044281,small molecule metabolic process|GO:0009123,nucleoside monopho…	GO:0005737,cytoplasm|GO:0044464,cell part|GO:0005623,cell|GO:0005622,intracellular|GO:0044424,intracellular part	GO:0016787,hydrolase activity|GO:0016791,phosphatase activity|GO:0043169,cation binding|GO:0097159,organic cyclic compound binding|GO:0043167,ion binding|GO:0008253,5'-nucleotidase activity|GO:0008252,nucleotidase activity|GO:0016788,hydrolase activity, acting on ester bonds|GO:0000166,nucleotide binding|GO:0042578,phosphoric ester hydrolase activity|GO:0003824,catalytic activity|GO:0036094,small…	bta00760,Nicotinate and nicotinamide metabolism|bta00230,Purine metabolism|bta00240,Pyrimidine metabolism|bta01100,Metabolic pathways	http://www.uniprot.org/uniprot/O46411	False
Q2TA32	0.514772	-0.957994	Q2TA32	TYMS	GO:0009148,pyrimidine nucleoside triphosphate biosynthetic process|GO:0009211,pyrimidine deoxyribonucleoside triphosphate metabolic process|GO:0009212,pyrimidine deoxyribonucleoside triphosphate biosynthetic process|GO:0009141,nucleoside triphosphate metabolic process|GO:0009142,nucleoside triphosphate biosynthetic process|GO:0009117,nucleotide metabolic process|GO:0006139,nucleobase-containing c…	GO:0044464,cell part|GO:0031974,membrane-enclosed lumen|GO:0031975,envelope|GO:0043229,intracellular organelle|GO:0043227,membrane-bounded organelle|GO:0043226,organelle|GO:0005737,cytoplasm|GO:0031090,organelle membrane|GO:0070013,intracellular organelle lumen|GO:0005634,nucleus|GO:0016020,membrane|GO:0044444,cytoplasmic part|GO:0005739,mitochondrion|GO:0005759,mitochondrial matrix|GO:0031967,or…	GO:0042083,5,10-methylenetetrahydrofolate-dependent methyltransferase activity|GO:0003824,catalytic activity|GO:0016740,transferase activity|GO:0016741,transferase activity, transferring one-carbon groups|GO:0004799,thymidylate synthase activity|GO:0008168,methyltransferase activity	bta00670,One carbon pool by folate|bta00240,Pyrimidine metabolism|bta01100,Metabolic pathways	http://www.uniprot.org/uniprot/Q2TA32	False
A7YW45	0.51857	-0.947389	A7YW45	PRMT5	GO:0006479,protein methylation|GO:0032922,circadian regulation of gene expression|GO:0080090,regulation of primary metabolic process|GO:0019222,regulation of metabolic process|GO:0019918,peptidyl-arginine methylation, to symmetrical-dimethyl arginine|GO:1901362,organic cyclic compound biosynthetic process|GO:0071840,cellular component organization or biogenesis|GO:0044710,single-organism metaboli…	GO:0043234,protein complex|GO:0005737,cytoplasm|GO:0005829,cytosol|GO:0032991,macromolecular complex|GO:0043231,intracellular membrane-bounded organelle|GO:0005634,nucleus|GO:0044464,cell part|GO:0044444,cytoplasmic part|GO:1902494,catalytic complex|GO:0005622,intracellular|GO:0043229,intracellular organelle|GO:0005623,cell|GO:1990234,transferase complex|GO:0044424,intracellular part|GO:0043227,m…	GO:0016274,protein-arginine N-methyltransferase activity|GO:0042054,histone methyltransferase activity|GO:0016273,arginine N-methyltransferase activity|GO:0003677,DNA binding|GO:0008469,histone-arginine N-methyltransferase activity|GO:0008276,protein methyltransferase activity|GO:0005488,binding|GO:0003676,nucleic acid binding|GO:0035243,protein-arginine omega-N symmetric methyltransferase activi…	bta03013,RNA transport	http://www.uniprot.org/uniprot/A7YW45	False
O62654	0.523358	-0.934131	O62654	DES	GO:0006996,organelle organization|GO:0007010,cytoskeleton organization|GO:0045109,intermediate filament organization|GO:0045104,intermediate filament cytoskeleton organization|GO:0097435,fibril organization|GO:0009987,cellular process|GO:0016043,cellular component organization|GO:0045103,intermediate filament-based process|GO:1902589,single-organism organelle organization|GO:0030198,extracellular…	GO:0030016,myofibril|GO:0030017,sarcomere|GO:0043229,intracellular organelle|GO:0043228,non-membrane-bounded organelle|GO:0045202,synapse|GO:0044424,intracellular part|GO:0043227,membrane-bounded organelle|GO:0043226,organelle|GO:0030018,Z disc|GO:0005856,cytoskeleton|GO:0045111,intermediate filament cytoskeleton|GO:0070062,extracellular exosome|GO:0016020,membrane|GO:0031674,I band|GO:0031988,me…	GO:0008092,cytoskeletal protein binding|GO:0005198,structural molecule activity|GO:0005488,binding|GO:0005515,protein binding|GO:0042802,identical protein binding	bta05414,Dilated cardiomyopathy|bta05410,Hypertrophic cardiomyopathy|bta05412,Arrhythmogenic right ventricular cardiomyopathy	http://www.uniprot.org/uniprot/O62654	False
Q58D84	0.523745	-0.933064	Q58D84	FSTL1	GO:0009991,response to extracellular stimulus|GO:0009605,response to external stimulus|GO:0050896,response to stimulus|GO:0031667,response to nutrient levels|GO:0006950,response to stress|GO:0042594,response to starvation	GO:0043230,extracellular organelle|GO:0031982,vesicle|GO:0044421,extracellular region part|GO:0043227,membrane-bounded organelle|GO:0031988,membrane-bounded vesicle|GO:0005576,extracellular region|GO:0005615,extracellular space|GO:1903561,extracellular vesicle|GO:0065010,extracellular membrane-bounded organelle|GO:0043226,organelle|GO:0070062,extracellular exosome	GO:1901681,sulfur compound binding|GO:0043168,anion binding|GO:0043169,cation binding|GO:0097367,carbohydrate derivative binding|GO:0043167,ion binding|GO:0005539,glycosaminoglycan binding|GO:0005509,calcium ion binding|GO:0046872,metal ion binding|GO:0008201,heparin binding|GO:0005488,binding		http://www.uniprot.org/uniprot/Q58D84	False
P41361	0.529862	-0.916311	P41361	SERPINC1	GO:0009892,negative regulation of metabolic process|GO:0080090,regulation of primary metabolic process|GO:0019222,regulation of metabolic process|GO:0032101,regulation of response to external stimulus|GO:2000266,regulation of blood coagulation, intrinsic pathway|GO:0031324,negative regulation of cellular metabolic process|GO:0031323,regulation of cellular metabolic process|GO:0008152,metabolic pr…	GO:0005576,extracellular region|GO:0005615,extracellular space|GO:0044421,extracellular region part	GO:1901681,sulfur compound binding|GO:0043168,anion binding|GO:0004866,endopeptidase inhibitor activity|GO:0097367,carbohydrate derivative binding|GO:0061135,endopeptidase regulator activity|GO:0061134,peptidase regulator activity|GO:0008201,heparin binding|GO:0005539,glycosaminoglycan binding|GO:0043167,ion binding|GO:0005488,binding|GO:0030414,peptidase inhibitor activity|GO:0004867,serine-type…	bta04610,Complement and coagulation cascades	http://www.uniprot.org/uniprot/P41361	False
Q6B856	0.542052	-0.883498	Q6B856	TUBB2B	GO:0022607,cellular component assembly|GO:0070271,protein complex biogenesis|GO:0043933,macromolecular complex subunit organization|GO:0030154,cell differentiation|GO:0006928,movement of cell or subcellular component|GO:0051674,localization of cell|GO:0001764,neuron migration|GO:0034622,cellular macromolecular complex assembly|GO:0007275,multicellular organism development|GO:0044699,single-organi…	GO:0005856,cytoskeleton|GO:0043234,protein complex|GO:0015630,microtubule cytoskeleton|GO:0043228,non-membrane-bounded organelle|GO:0043231,intracellular membrane-bounded organelle|GO:0043232,intracellular non-membrane-bounded organelle|GO:0043227,membrane-bounded organelle|GO:0005634,nucleus|GO:0044464,cell part|GO:0005623,cell|GO:0005737,cytoplasm|GO:0044446,intracellular organelle part|GO:0043…	GO:0005200,structural constituent of cytoskeleton|GO:0035639,purine ribonucleoside triphosphate binding|GO:0005488,binding|GO:0005198,structural molecule activity|GO:1901363,heterocyclic compound binding|GO:1901265,nucleoside phosphate binding|GO:0001882,nucleoside binding|GO:0043168,anion binding|GO:0016462,pyrophosphatase activity|GO:0000166,nucleotide binding|GO:0032561,guanyl ribonucleotide b…	bta04540,Gap junction|bta04145,Phagosome	http://www.uniprot.org/uniprot/Q6B856	False
O77588	0.54717	-0.869939	O77588	PLOD1	GO:0008152,metabolic process|GO:0044710,single-organism metabolic process|GO:0044699,single-organism process|GO:0055114,oxidation-reduction process	GO:0005783,endoplasmic reticulum|GO:0030867,rough endoplasmic reticulum membrane|GO:0005789,endoplasmic reticulum membrane|GO:0042175,nuclear outer membrane-endoplasmic reticulum membrane network|GO:0043229,intracellular organelle|GO:0043227,membrane-bounded organelle|GO:0043226,organelle|GO:0005737,cytoplasm|GO:0031090,organelle membrane|GO:0016020,membrane|GO:0044432,endoplasmic reticulum part|…	GO:0030246,carbohydrate binding|GO:0048029,monosaccharide binding|GO:0016491,oxidoreductase activity|GO:0043168,anion binding|GO:0031418,L-ascorbic acid binding|GO:0046914,transition metal ion binding|GO:0016706,oxidoreductase activity, acting on paired donors, with incorporation or reduction of molecular oxygen, 2-oxoglutarate as one donor, and incorporation of one atom each of oxygen into both …	bta00310,Lysine degradation	http://www.uniprot.org/uniprot/O77588	False
P36225	0.547743	-0.86843	P36225	MAP4	GO:0032502,developmental process|GO:0030154,cell differentiation|GO:0048468,cell development|GO:0000226,microtubule cytoskeleton organization|GO:0031175,neuron projection development|GO:0007275,multicellular organism development|GO:0044699,single-organism process|GO:0048869,cellular developmental process|GO:0016043,cellular component organization|GO:0071840,cellular component organization or biog…	GO:0005856,cytoskeleton|GO:0043234,protein complex|GO:0015630,microtubule cytoskeleton|GO:0043228,non-membrane-bounded organelle|GO:0043232,intracellular non-membrane-bounded organelle|GO:0044464,cell part|GO:0005623,cell|GO:0005737,cytoplasm|GO:0044446,intracellular organelle part|GO:0043229,intracellular organelle|GO:0044430,cytoskeletal part|GO:0044424,intracellular part|GO:0032991,macromolecu…	GO:0015631,tubulin binding|GO:0008092,cytoskeletal protein binding|GO:0008017,microtubule binding|GO:0044877,macromolecular complex binding|GO:0005488,binding|GO:0005515,protein binding|GO:0032403,protein complex binding		http://www.uniprot.org/uniprot/P36225	False
Q7SIH1	0.559506	-0.837774	Q7SIH1	A2M	GO:0080090,regulation of primary metabolic process|GO:0019222,regulation of metabolic process|GO:0048585,negative regulation of response to stimulus|GO:0048584,positive regulation of response to stimulus|GO:0048583,regulation of response to stimulus|GO:0031348,negative regulation of defense response|GO:0031347,regulation of defense response|GO:0044710,single-organism metabolic process|GO:0048863,…	GO:0043230,extracellular organelle|GO:0031982,vesicle|GO:0044421,extracellular region part|GO:0043227,membrane-bounded organelle|GO:0072562,blood microparticle|GO:0031988,membrane-bounded vesicle|GO:0005576,extracellular region|GO:0005615,extracellular space|GO:1903561,extracellular vesicle|GO:0065010,extracellular membrane-bounded organelle|GO:0043226,organelle|GO:0070062,extracellular exosome	GO:0030414,peptidase inhibitor activity|GO:0019958,C-X-C chemokine binding|GO:0048306,calcium-dependent protein binding|GO:0019956,chemokine binding|GO:0019955,cytokine binding|GO:0019899,enzyme binding|GO:0005488,binding|GO:0004857,enzyme inhibitor activity|GO:0098772,molecular function regulator|GO:0019959,interleukin-8 binding|GO:0019838,growth factor binding|GO:0002020,protease binding|GO:004…	bta04610,Complement and coagulation cascades	http://www.uniprot.org/uniprot/Q7SIH1	False
Q2HJ81	0.568917	-0.813709	Q2HJ81	TUBB6	GO:0051258,protein polymerization|GO:0007017,microtubule-based process|GO:0071822,protein complex subunit organization|GO:0070271,protein complex biogenesis|GO:0043933,macromolecular complex subunit organization|GO:0006461,protein complex assembly|GO:0016043,cellular component organization|GO:0065003,macromolecular complex assembly|GO:0022607,cellular component assembly|GO:0044763,single-organism…	GO:0005856,cytoskeleton|GO:0043234,protein complex|GO:0015630,microtubule cytoskeleton|GO:0043228,non-membrane-bounded organelle|GO:0043232,intracellular non-membrane-bounded organelle|GO:0044464,cell part|GO:0005623,cell|GO:0005737,cytoplasm|GO:0044446,intracellular organelle part|GO:0043229,intracellular organelle|GO:0044430,cytoskeletal part|GO:0044424,intracellular part|GO:0032991,macromolecu…	GO:0005200,structural constituent of cytoskeleton|GO:0035639,purine ribonucleoside triphosphate binding|GO:0005488,binding|GO:0005198,structural molecule activity|GO:1901363,heterocyclic compound binding|GO:1901265,nucleoside phosphate binding|GO:0001882,nucleoside binding|GO:0043168,anion binding|GO:0016462,pyrophosphatase activity|GO:0000166,nucleotide binding|GO:0032561,guanyl ribonucleotide b…	bta04540,Gap junction|bta04145,Phagosome	http://www.uniprot.org/uniprot/Q2HJ81	False
Q3SZD7	0.569605	-0.811967	Q3SZD7	CBR1	GO:0044710,single-organism metabolic process|GO:0006766,vitamin metabolic process|GO:0042180,cellular ketone metabolic process|GO:0044699,single-organism process|GO:0042373,vitamin K metabolic process|GO:0009987,cellular process|GO:0051186,cofactor metabolic process|GO:1901661,quinone metabolic process|GO:0071704,organic substance metabolic process|GO:0006775,fat-soluble vitamin metabolic process…	GO:0005737,cytoplasm|GO:0044464,cell part|GO:0005623,cell|GO:0005622,intracellular|GO:0044424,intracellular part	GO:0016614,oxidoreductase activity, acting on CH-OH group of donors|GO:0016616,oxidoreductase activity, acting on the CH-OH group of donors, NAD or NADP as acceptor|GO:0003824,catalytic activity|GO:0004090,carbonyl reductase (NADPH) activity|GO:0047021,15-hydroxyprostaglandin dehydrogenase (NADP+) activity|GO:0050221,prostaglandin-E2 9-reductase activity|GO:0016491,oxidoreductase activity	bta05204,Chemical carcinogenesis|bta00590,Arachidonic acid metabolism|bta00980,Metabolism of xenobiotics by cytochrome P450|bta01100,Metabolic pathways	http://www.uniprot.org/uniprot/Q3SZD7	False
Q2YDJ9	0.572558	-0.804505	Q2YDJ9	GMPPB	GO:0019673,GDP-mannose metabolic process|GO:0009298,GDP-mannose biosynthetic process|GO:0044249,cellular biosynthetic process|GO:0034641,cellular nitrogen compound metabolic process|GO:0009165,nucleotide biosynthetic process|GO:0044281,small molecule metabolic process|GO:1901362,organic cyclic compound biosynthetic process|GO:0044699,single-organism process|GO:0006139,nucleobase-containing compou…	GO:0005737,cytoplasm|GO:0044464,cell part|GO:0005623,cell|GO:0005622,intracellular|GO:0044424,intracellular part	GO:0035639,purine ribonucleoside triphosphate binding|GO:0005488,binding|GO:0043167,ion binding|GO:1901363,heterocyclic compound binding|GO:1901265,nucleoside phosphate binding|GO:0001882,nucleoside binding|GO:0043168,anion binding|GO:0000166,nucleotide binding|GO:0032561,guanyl ribonucleotide binding|GO:0016740,transferase activity|GO:0001883,purine nucleoside binding|GO:0032549,ribonucleoside b…	bta01100,Metabolic pathways|bta00520,Amino sugar and nucleotide sugar metabolism|bta00051,Fructose and mannose metabolism	http://www.uniprot.org/uniprot/Q2YDJ9	False
Q2HJ89	0.573112	-0.803112	Q2HJ89	FKBP10	GO:0044267,cellular protein metabolic process|GO:0000413,protein peptidyl-prolyl isomerization|GO:0006457,protein folding|GO:0018208,peptidyl-proline modification|GO:0044260,cellular macromolecule metabolic process|GO:0044238,primary metabolic process|GO:0019538,protein metabolic process|GO:0044237,cellular metabolic process|GO:0009987,cellular process|GO:0006464,cellular protein modification pro…	GO:0005737,cytoplasm|GO:0012505,endomembrane system|GO:0005783,endoplasmic reticulum|GO:0044432,endoplasmic reticulum part|GO:0043233,organelle lumen|GO:0044464,cell part|GO:0044444,cytoplasmic part|GO:0031974,membrane-enclosed lumen|GO:0005622,intracellular|GO:0044446,intracellular organelle part|GO:0070013,intracellular organelle lumen|GO:0043229,intracellular organelle|GO:0005788,endoplasmic r…	GO:0043169,cation binding|GO:0016853,isomerase activity|GO:0043167,ion binding|GO:0016859,cis-trans isomerase activity|GO:0003824,catalytic activity|GO:0005509,calcium ion binding|GO:0003755,peptidyl-prolyl cis-trans isomerase activity|GO:0046872,metal ion binding|GO:0005488,binding|GO:0097159,organic cyclic compound binding|GO:1901363,heterocyclic compound binding|GO:0005528,FK506 binding|GO:000…		http://www.uniprot.org/uniprot/Q2HJ89	False
Q58D62	0.576153	-0.795477	Q58D62	FETUB	GO:0009892,negative regulation of metabolic process|GO:0080090,regulation of primary metabolic process|GO:0019222,regulation of metabolic process|GO:0009566,fertilization|GO:0031324,negative regulation of cellular metabolic process|GO:0031323,regulation of cellular metabolic process|GO:0019953,sexual reproduction|GO:0043086,negative regulation of catalytic activity|GO:0044699,single-organism proc…	GO:0043230,extracellular organelle|GO:0031982,vesicle|GO:0044421,extracellular region part|GO:0043227,membrane-bounded organelle|GO:0031988,membrane-bounded vesicle|GO:0005576,extracellular region|GO:0005615,extracellular space|GO:1903561,extracellular vesicle|GO:0065010,extracellular membrane-bounded organelle|GO:0043226,organelle|GO:0070062,extracellular exosome	GO:0004866,endopeptidase inhibitor activity|GO:0048551,metalloenzyme inhibitor activity|GO:0010576,metalloenzyme regulator activity|GO:0061135,endopeptidase regulator activity|GO:0061134,peptidase regulator activity|GO:0030414,peptidase inhibitor activity|GO:0004869,cysteine-type endopeptidase inhibitor activity|GO:0008191,metalloendopeptidase inhibitor activity|GO:0004857,enzyme inhibitor activi…		http://www.uniprot.org/uniprot/Q58D62	False
Q9XSJ0	0.578172	-0.790428	Q9XSJ0	UCHL5	GO:0080090,regulation of primary metabolic process|GO:0019222,regulation of metabolic process|GO:0060322,head development|GO:1901576,organic substance biosynthetic process|GO:1901362,organic cyclic compound biosynthetic process|GO:1901360,organic cyclic compound metabolic process|GO:0044710,single-organism metabolic process|GO:0010605,negative regulation of macromolecule metabolic process|GO:0070…	GO:0033202,DNA helicase complex|GO:0031011,Ino80 complex|GO:0031974,membrane-enclosed lumen|GO:0043229,intracellular organelle|GO:0043228,non-membrane-bounded organelle|GO:0000785,chromatin|GO:0000228,nuclear chromosome|GO:0043227,membrane-bounded organelle|GO:0043226,organelle|GO:0005737,cytoplasm|GO:0070603,SWI/SNF superfamily-type complex|GO:0031981,nuclear lumen|GO:0005634,nucleus|GO:0044454,…	GO:0030414,peptidase inhibitor activity|GO:1901363,heterocyclic compound binding|GO:0008238,exopeptidase activity|GO:0044877,macromolecular complex binding|GO:0005488,binding|GO:0003676,nucleic acid binding|GO:0008233,peptidase activity|GO:0098772,molecular function regulator|GO:0008234,cysteine-type peptidase activity|GO:0030234,enzyme regulator activity|GO:0019783,ubiquitin-like protein-specifi…		http://www.uniprot.org/uniprot/Q9XSJ0	False
Q29443	0.584596	-0.774487	Q29443	TF	GO:0050801,ion homeostasis|GO:0042592,homeostatic process|GO:0055072,iron ion homeostasis|GO:0006826,iron ion transport|GO:0055076,transition metal ion homeostasis|GO:0098771,inorganic ion homeostasis|GO:0044699,single-organism process|GO:0046916,cellular transition metal ion homeostasis|GO:0000041,transition metal ion transport|GO:0065007,biological regulation|GO:0065008,regulation of biological…	GO:0005576,extracellular region|GO:0005615,extracellular space|GO:0005623,cell|GO:0044421,extracellular region part	GO:0022891,substrate-specific transmembrane transporter activity|GO:0022890,inorganic cation transmembrane transporter activity|GO:0022892,substrate-specific transporter activity|GO:0072510,trivalent inorganic cation transmembrane transporter activity|GO:0046914,transition metal ion binding|GO:0046915,transition metal ion transmembrane transporter activity|GO:0046872,metal ion binding|GO:0005215,…	bta04066,HIF-1 signaling pathway|bta04978,Mineral absorption	http://www.uniprot.org/uniprot/Q29443	False
Q5E9J1	0.586887	-0.768846	Q5E9J1	HNRNPF	GO:0080090,regulation of primary metabolic process|GO:0019222,regulation of metabolic process|GO:0031323,regulation of cellular metabolic process|GO:0090304,nucleic acid metabolic process|GO:0034641,cellular nitrogen compound metabolic process|GO:0006807,nitrogen compound metabolic process|GO:0043170,macromolecule metabolic process|GO:0050789,regulation of biological process|GO:1901360,organic cy…	GO:0044446,intracellular organelle part|GO:0032991,macromolecular complex|GO:0043231,intracellular membrane-bounded organelle|GO:0031981,nuclear lumen|GO:0043233,organelle lumen|GO:0005634,nucleus|GO:0044464,cell part|GO:0031974,membrane-enclosed lumen|GO:0030529,intracellular ribonucleoprotein complex|GO:0005654,nucleoplasm|GO:0070013,intracellular organelle lumen|GO:0043229,intracellular organe…	GO:0097159,organic cyclic compound binding|GO:0000166,nucleotide binding|GO:0036094,small molecule binding|GO:0003727,single-stranded RNA binding|GO:0003723,RNA binding|GO:0003676,nucleic acid binding|GO:1901363,heterocyclic compound binding|GO:1901265,nucleoside phosphate binding|GO:0005488,binding		http://www.uniprot.org/uniprot/Q5E9J1	False
Q0VCX5	0.595945	-0.74675	Q0VCX5	ETF1	GO:0006479,protein methylation|GO:0080090,regulation of primary metabolic process|GO:0019222,regulation of metabolic process|GO:1901360,organic cyclic compound metabolic process|GO:1901361,organic cyclic compound catabolic process|GO:0010608,posttranscriptional regulation of gene expression|GO:0043043,peptide biosynthetic process|GO:0006449,regulation of translational termination|GO:0043604,amide…	GO:0043234,protein complex|GO:0005737,cytoplasm|GO:0032991,macromolecular complex|GO:0005829,cytosol|GO:0044464,cell part|GO:0005623,cell|GO:0005622,intracellular|GO:0044444,cytoplasmic part|GO:0018444,translation release factor complex|GO:0044424,intracellular part	GO:0008079,translation termination factor activity|GO:0003747,translation release factor activity|GO:0016149,translation release factor activity, codon specific|GO:0097159,organic cyclic compound binding|GO:0044822,poly(A) RNA binding|GO:0008135,translation factor activity, RNA binding|GO:0044877,macromolecular complex binding|GO:0003723,RNA binding|GO:0003676,nucleic acid binding|GO:0043021,ribo…	bta03015,mRNA surveillance pathway	http://www.uniprot.org/uniprot/Q0VCX5	False
Q3T0V3	0.604841	-0.725373	Q3T0V3	EIF3K	GO:0022607,cellular component assembly|GO:0080090,regulation of primary metabolic process|GO:0019222,regulation of metabolic process|GO:0043933,macromolecular complex subunit organization|GO:2000112,regulation of cellular macromolecule biosynthetic process|GO:0031323,regulation of cellular metabolic process|GO:0044249,cellular biosynthetic process|GO:0034641,cellular nitrogen compound metabolic p…	GO:0043229,intracellular organelle|GO:0033290,eukaryotic 48S preinitiation complex|GO:0030529,intracellular ribonucleoprotein complex|GO:0043227,membrane-bounded organelle|GO:0043226,organelle|GO:0005737,cytoplasm|GO:0005852,eukaryotic translation initiation factor 3 complex|GO:0031982,vesicle|GO:0016282,eukaryotic 43S preinitiation complex|GO:0005634,nucleus|GO:0016020,membrane|GO:0070993,transl…	GO:0005488,binding|GO:0097159,organic cyclic compound binding|GO:0008135,translation factor activity, RNA binding|GO:0044877,macromolecular complex binding|GO:0003723,RNA binding|GO:0003676,nucleic acid binding|GO:0043021,ribonucleoprotein complex binding|GO:0043022,ribosome binding|GO:1901363,heterocyclic compound binding|GO:0003743,translation initiation factor activity		http://www.uniprot.org/uniprot/Q3T0V3	False
Q3MHP1	0.609026	-0.715424	Q3MHP1	UBE2L3	GO:0044238,primary metabolic process|GO:0080090,regulation of primary metabolic process|GO:0019222,regulation of metabolic process|GO:0031326,regulation of cellular biosynthetic process|GO:0071383,cellular response to steroid hormone stimulus|GO:0031323,regulation of cellular metabolic process|GO:0071384,cellular response to corticosteroid stimulus|GO:0044770,cell cycle phase transition|GO:004424…	GO:0005737,cytoplasm|GO:0043231,intracellular membrane-bounded organelle|GO:0005634,nucleus|GO:0044464,cell part|GO:0005623,cell|GO:0005622,intracellular|GO:0043229,intracellular organelle|GO:0044424,intracellular part|GO:0043227,membrane-bounded organelle|GO:0043226,organelle	GO:0035639,purine ribonucleoside triphosphate binding|GO:0005488,binding|GO:0043167,ion binding|GO:1901363,heterocyclic compound binding|GO:1901265,nucleoside phosphate binding|GO:0001882,nucleoside binding|GO:0019787,ubiquitin-like protein transferase activity|GO:0016874,ligase activity|GO:0003713,transcription coactivator activity|GO:0003712,transcription cofactor activity|GO:0000166,nucleotide…	bta05012,Parkinson disease|bta04120,Ubiquitin mediated proteolysis	http://www.uniprot.org/uniprot/Q3MHP1	False
Q3MHL3	0.610554	-0.711809	Q3MHL3	RBBP4	GO:0034728,nucleosome organization|GO:0071103,DNA conformation change|GO:0006335,DNA replication-dependent nucleosome assembly|GO:0080090,regulation of primary metabolic process|GO:0019222,regulation of metabolic process|GO:0070271,protein complex biogenesis|GO:0043933,macromolecular complex subunit organization|GO:0031326,regulation of cellular biosynthetic process|GO:0034723,DNA replication-dep…	GO:0031010,ISWI-type complex|GO:0031974,membrane-enclosed lumen|GO:0043229,intracellular organelle|GO:0043228,non-membrane-bounded organelle|GO:0000785,chromatin|GO:0005623,cell|GO:0000228,nuclear chromosome|GO:0043227,membrane-bounded organelle|GO:0043226,organelle|GO:0034708,methyltransferase complex|GO:0070603,SWI/SNF superfamily-type complex|GO:0031519,PcG protein complex|GO:0031981,nuclear l…	GO:0019899,enzyme binding|GO:0003676,nucleic acid binding|GO:0001012,RNA polymerase II regulatory region DNA binding|GO:0001159,core promoter proximal region DNA binding|GO:0001158,enhancer sequence-specific DNA binding|GO:0031491,nucleosome binding|GO:0031490,chromatin DNA binding|GO:0031492,nucleosomal DNA binding|GO:0044877,macromolecular complex binding|GO:0005488,binding|GO:0016887,ATPase ac…		http://www.uniprot.org/uniprot/Q3MHL3	False
Q2KJH6	0.611715	-0.709069	Q2KJH6	SERPINH1	GO:0048705,skeletal system morphogenesis|GO:0044238,primary metabolic process|GO:0009892,negative regulation of metabolic process|GO:0080090,regulation of primary metabolic process|GO:0019222,regulation of metabolic process|GO:0043933,macromolecular complex subunit organization|GO:0044092,negative regulation of molecular function|GO:0031324,negative regulation of cellular metabolic process|GO:003…	GO:0005783,endoplasmic reticulum|GO:0031974,membrane-enclosed lumen|GO:0043229,intracellular organelle|GO:0043227,membrane-bounded organelle|GO:0043226,organelle|GO:0005737,cytoplasm|GO:0070062,extracellular exosome|GO:0005615,extracellular space|GO:0031988,membrane-bounded vesicle|GO:0044432,endoplasmic reticulum part|GO:0005793,endoplasmic reticulum-Golgi intermediate compartment|GO:0005788,end…	GO:0005518,collagen binding|GO:0004866,endopeptidase inhibitor activity|GO:0005515,protein binding|GO:0097159,organic cyclic compound binding|GO:0061135,endopeptidase regulator activity|GO:0061134,peptidase regulator activity|GO:0044822,poly(A) RNA binding|GO:0051082,unfolded protein binding|GO:1901363,heterocyclic compound binding|GO:0044877,macromolecular complex binding|GO:0003723,RNA binding|…		http://www.uniprot.org/uniprot/Q2KJH6	False
Q0II64	0.6128	-0.706511	Q0II64	SUN3	GO:0008104,protein localization|GO:0061024,membrane organization|GO:0051651,maintenance of location in cell|GO:0044699,single-organism process|GO:0090286,cytoskeletal anchoring at nuclear membrane|GO:0070727,cellular macromolecule localization|GO:0010256,endomembrane system organization|GO:0016043,cellular component organization|GO:0065007,biological regulation|GO:0071840,cellular component organ…	GO:0044425,membrane part|GO:0016021,integral component of membrane|GO:0016020,membrane|GO:0031224,intrinsic component of membrane|GO:0005635,nuclear envelope|GO:0044464,cell part|GO:0031975,envelope|GO:0043229,intracellular organelle|GO:0043227,membrane-bounded organelle|GO:0043226,organelle|GO:0031090,organelle membrane|GO:0005637,nuclear inner membrane|GO:0031965,nuclear membrane|GO:0031967,org…	GO:0043495,protein anchor|GO:0005515,protein binding|GO:0005488,binding		http://www.uniprot.org/uniprot/Q0II64	False
Q56K14	0.613949	-0.703808	Q56K14	RPLP1	GO:0044249,cellular biosynthetic process|GO:0034641,cellular nitrogen compound metabolic process|GO:0006807,nitrogen compound metabolic process|GO:0034645,cellular macromolecule biosynthetic process|GO:1901576,organic substance biosynthetic process|GO:0044267,cellular protein metabolic process|GO:0044260,cellular macromolecule metabolic process|GO:0043043,peptide biosynthetic process|GO:0071704,o…	GO:0015934,large ribosomal subunit|GO:0022625,cytosolic large ribosomal subunit|GO:0043229,intracellular organelle|GO:0043228,non-membrane-bounded organelle|GO:0022626,cytosolic ribosome|GO:0005924,cell-substrate adherens junction|GO:0005925,focal adhesion|GO:0043227,membrane-bounded organelle|GO:0043226,organelle|GO:0030054,cell junction|GO:0030055,cell-substrate junction|GO:0005737,cytoplasm|GO…	GO:0003735,structural constituent of ribosome|GO:0005198,structural molecule activity|GO:0019207,kinase regulator activity|GO:0019887,protein kinase regulator activity|GO:0030234,enzyme regulator activity|GO:0019209,kinase activator activity|GO:0008047,enzyme activator activity|GO:0098772,molecular function regulator|GO:0030295,protein kinase activator activity	bta03010,Ribosome	http://www.uniprot.org/uniprot/Q56K14	False
P18902	0.616263	-0.698382	P18902	RBP4	GO:0090087,regulation of peptide transport|GO:0032024,positive regulation of insulin secretion|GO:0008104,protein localization|GO:0051046,regulation of secretion|GO:0051047,positive regulation of secretion|GO:0051049,regulation of transport|GO:0044281,small molecule metabolic process|GO:0044255,cellular lipid metabolic process|GO:0042445,hormone metabolic process|GO:0044710,single-organism metabo…	GO:0043230,extracellular organelle|GO:0031982,vesicle|GO:0044421,extracellular region part|GO:0043227,membrane-bounded organelle|GO:0031988,membrane-bounded vesicle|GO:0005576,extracellular region|GO:1903561,extracellular vesicle|GO:0065010,extracellular membrane-bounded organelle|GO:0043226,organelle|GO:0070062,extracellular exosome|GO:0005615,extracellular space	GO:0043178,alcohol binding|GO:0005215,transporter activity|GO:0019840,isoprenoid binding|GO:0008289,lipid binding|GO:0019842,vitamin binding|GO:0019841,retinol binding|GO:0036094,small molecule binding|GO:0005488,binding|GO:0005501,retinoid binding|GO:0016918,retinal binding		http://www.uniprot.org/uniprot/P18902	False
Q3T0C7	0.618536	-0.693071	Q3T0C7	STMN1	GO:0031110,regulation of microtubule polymerization or depolymerization|GO:0031111,negative regulation of microtubule polymerization or depolymerization|GO:0044707,single-multicellular organism process|GO:0031113,regulation of microtubule polymerization|GO:0006461,protein complex assembly|GO:0031115,negative regulation of microtubule polymerization|GO:0033043,regulation of organelle organization|…	GO:0043229,intracellular organelle|GO:0043228,non-membrane-bounded organelle|GO:0005874,microtubule|GO:0043226,organelle|GO:0005856,cytoskeleton|GO:0016020,membrane|GO:0097458,neuron part|GO:0044430,cytoskeletal part|GO:0043005,neuron projection|GO:0005737,cytoplasm|GO:0015630,microtubule cytoskeleton|GO:0042995,cell projection|GO:0043234,protein complex|GO:0032991,macromolecular complex|GO:00432…	GO:0015631,tubulin binding|GO:0005488,binding|GO:0005515,protein binding|GO:0008092,cytoskeletal protein binding	bta05206,MicroRNAs in cancer|bta04010,MAPK signaling pathway	http://www.uniprot.org/uniprot/Q3T0C7	False
Q3T122	0.623984	-0.68042	Q3T122	EIF3D	GO:0022607,cellular component assembly|GO:0080090,regulation of primary metabolic process|GO:0019222,regulation of metabolic process|GO:0043933,macromolecular complex subunit organization|GO:2000112,regulation of cellular macromolecule biosynthetic process|GO:0031323,regulation of cellular metabolic process|GO:1901564,organonitrogen compound metabolic process|GO:0044249,cellular biosynthetic proc…	GO:0043234,protein complex|GO:0005737,cytoplasm|GO:0005852,eukaryotic translation initiation factor 3 complex|GO:0016282,eukaryotic 43S preinitiation complex|GO:0071541,eukaryotic translation initiation factor 3 complex, eIF3m|GO:0016020,membrane|GO:0070993,translation preinitiation complex|GO:0005623,cell|GO:0030529,intracellular ribonucleoprotein complex|GO:0044444,cytoplasmic part|GO:0044424,i…	GO:0005488,binding|GO:0097159,organic cyclic compound binding|GO:0044822,poly(A) RNA binding|GO:0008135,translation factor activity, RNA binding|GO:0003723,RNA binding|GO:0003676,nucleic acid binding|GO:1901363,heterocyclic compound binding|GO:0003743,translation initiation factor activity|GO:0098808,mRNA cap binding|GO:0000339,RNA cap binding	bta03013,RNA transport	http://www.uniprot.org/uniprot/Q3T122	False
Q17QC0	0.627923	-0.671339	Q17QC0	PGRMC1	GO:0009994,oocyte differentiation|GO:0044699,single-organism process|GO:0030154,cell differentiation|GO:0048468,cell development|GO:0048469,cell maturation|GO:1903046,meiotic cell cycle process|GO:0007292,female gamete generation|GO:1903537,meiotic cell cycle process involved in oocyte maturation|GO:0022402,cell cycle process|GO:0021700,developmental maturation|GO:0007276,gamete generation|GO:005…	GO:0005783,endoplasmic reticulum|GO:0005789,endoplasmic reticulum membrane|GO:0042175,nuclear outer membrane-endoplasmic reticulum membrane network|GO:0043229,intracellular organelle|GO:0043227,membrane-bounded organelle|GO:0043226,organelle|GO:0031224,intrinsic component of membrane|GO:0005737,cytoplasm|GO:0031090,organelle membrane|GO:0016021,integral component of membrane|GO:0016020,membrane|G…	GO:0005496,steroid binding|GO:0097159,organic cyclic compound binding|GO:0008289,lipid binding|GO:0005488,binding|GO:0020037,heme binding|GO:0046906,tetrapyrrole binding|GO:1901363,heterocyclic compound binding		http://www.uniprot.org/uniprot/Q17QC0	False
Q8WMY2	0.635103	-0.654937	Q8WMY2	FDPS	GO:0033384,geranyl diphosphate biosynthetic process|GO:0033383,geranyl diphosphate metabolic process|GO:0044249,cellular biosynthetic process|GO:0044281,small molecule metabolic process|GO:0044283,small molecule biosynthetic process|GO:1901362,organic cyclic compound biosynthetic process|GO:0044699,single-organism process|GO:1901576,organic substance biosynthetic process|GO:0044710,single-organis…	GO:0005737,cytoplasm|GO:0044464,cell part|GO:0005623,cell|GO:0005622,intracellular|GO:0044424,intracellular part	GO:0043169,cation binding|GO:0004161,dimethylallyltranstransferase activity|GO:0004659,prenyltransferase activity|GO:0003824,catalytic activity|GO:0043167,ion binding|GO:0016765,transferase activity, transferring alkyl or aryl (other than methyl) groups|GO:0016740,transferase activity|GO:0004337,geranyltranstransferase activity|GO:0005488,binding|GO:0046872,metal ion binding	bta01100,Metabolic pathways|bta00900,Terpenoid backbone biosynthesis|bta05164,Influenza A|bta05166,Human T-cell leukemia virus 1 infection	http://www.uniprot.org/uniprot/Q8WMY2	False
Q76I81	0.640576	-0.642559	Q76I81	RPS12	GO:0044249,cellular biosynthetic process|GO:0034641,cellular nitrogen compound metabolic process|GO:0006807,nitrogen compound metabolic process|GO:0034645,cellular macromolecule biosynthetic process|GO:1901576,organic substance biosynthetic process|GO:0044267,cellular protein metabolic process|GO:0044260,cellular macromolecule metabolic process|GO:0043043,peptide biosynthetic process|GO:0071704,o…	GO:0022626,cytosolic ribosome|GO:0015935,small ribosomal subunit|GO:0043229,intracellular organelle|GO:0043228,non-membrane-bounded organelle|GO:0043226,organelle|GO:0022627,cytosolic small ribosomal subunit|GO:0005737,cytoplasm|GO:0044446,intracellular organelle part|GO:0030529,intracellular ribonucleoprotein complex|GO:0044391,ribosomal subunit|GO:0032991,macromolecular complex|GO:0005840,ribos…	GO:0097159,organic cyclic compound binding|GO:0044822,poly(A) RNA binding|GO:0005198,structural molecule activity|GO:0003735,structural constituent of ribosome|GO:0003723,RNA binding|GO:0003676,nucleic acid binding|GO:1901363,heterocyclic compound binding|GO:0005488,binding	bta03010,Ribosome	http://www.uniprot.org/uniprot/Q76I81	False
P31976	0.643836	-0.635236	P31976	EZR	GO:0008104,protein localization|GO:0019222,regulation of metabolic process|GO:0048468,cell development|GO:0061024,membrane organization|GO:0007009,plasma membrane organization|GO:0007163,establishment or maintenance of cell polarity|GO:0035264,multicellular organism growth|GO:0090004,positive regulation of establishment of protein localization to plasma membrane|GO:0090003,regulation of establish…	GO:0098590,plasma membrane region|GO:0042995,cell projection|GO:0015629,actin cytoskeleton|GO:0044421,extracellular region part|GO:0045177,apical part of cell|GO:0031974,membrane-enclosed lumen|GO:0019898,extrinsic component of membrane|GO:0030175,filopodium|GO:0043229,intracellular organelle|GO:0043228,non-membrane-bounded organelle|GO:0005929,cilium|GO:0005924,cell-substrate adherens junction|G…	GO:0005515,protein binding|GO:0008092,cytoskeletal protein binding|GO:0097159,organic cyclic compound binding|GO:0044822,poly(A) RNA binding|GO:0051015,actin filament binding|GO:0003779,actin binding|GO:0044877,macromolecular complex binding|GO:0003723,RNA binding|GO:0003676,nucleic acid binding|GO:0032403,protein complex binding|GO:0050839,cell adhesion molecule binding|GO:1901363,heterocyclic c…	bta05205,Proteoglycans in cancer|bta05206,MicroRNAs in cancer|bta04971,Gastric acid secretion|bta04810,Regulation of actin cytoskeleton|bta04670,Leukocyte transendothelial migration	http://www.uniprot.org/uniprot/P31976	False
Q0VCY0	0.647153	-0.627821	Q0VCY0	ATP2A1	GO:0030001,metal ion transport|GO:0044699,single-organism process|GO:0055085,transmembrane transport|GO:0098662,inorganic cation transmembrane transport|GO:0098660,inorganic ion transmembrane transport|GO:0009987,cellular process|GO:0006812,cation transport|GO:0006811,ion transport|GO:0006810,transport|GO:0006816,calcium ion transport|GO:0034220,ion transmembrane transport|GO:0044765,single-organ…	GO:0005783,endoplasmic reticulum|GO:0005789,endoplasmic reticulum membrane|GO:0042175,nuclear outer membrane-endoplasmic reticulum membrane network|GO:0043229,intracellular organelle|GO:0043227,membrane-bounded organelle|GO:0043226,organelle|GO:0031224,intrinsic component of membrane|GO:0005737,cytoplasm|GO:0031090,organelle membrane|GO:0016021,integral component of membrane|GO:0016020,membrane|G…	GO:0035639,purine ribonucleoside triphosphate binding|GO:0043169,cation binding|GO:0005488,binding|GO:0016887,ATPase activity|GO:0000166,nucleotide binding|GO:1901363,heterocyclic compound binding|GO:0001883,purine nucleoside binding|GO:0001882,nucleoside binding|GO:0043168,anion binding|GO:0042625,ATPase coupled ion transmembrane transporter activity|GO:0042626,ATPase activity, coupled to transm…	bta04022,cGMP-PKG signaling pathway|bta04020,Calcium signaling pathway|bta05010,Alzheimer disease|bta04972,Pancreatic secretion	http://www.uniprot.org/uniprot/Q0VCY0	False
Q3SZ57	0.652208	-0.616596	Q3SZ57	AFP	GO:0022602,ovulation cycle process|GO:0061458,reproductive system development|GO:0042448,progesterone metabolic process|GO:0019953,sexual reproduction|GO:0008585,female gonad development|GO:0007292,female gamete generation|GO:0010817,regulation of hormone levels|GO:0023052,signaling|GO:0007165,signal transduction|GO:0007166,cell surface receptor signaling pathway|GO:0007167,enzyme linked receptor…	GO:0005737,cytoplasm|GO:0005615,extracellular space|GO:0044464,cell part|GO:0005623,cell|GO:0005622,intracellular|GO:0005576,extracellular region|GO:0044424,intracellular part|GO:0044421,extracellular region part|GO:0005829,cytosol|GO:0044444,cytoplasmic part	GO:0043169,cation binding|GO:0046872,metal ion binding|GO:0005488,binding|GO:0043167,ion binding	bta04390,Hippo signaling pathway	http://www.uniprot.org/uniprot/Q3SZ57	False
A7MB16	0.652354	-0.616274	A7MB16	EIF3B	GO:0022607,cellular component assembly|GO:0080090,regulation of primary metabolic process|GO:0019222,regulation of metabolic process|GO:0043933,macromolecular complex subunit organization|GO:2000112,regulation of cellular macromolecule biosynthetic process|GO:0031323,regulation of cellular metabolic process|GO:0044249,cellular biosynthetic process|GO:0034641,cellular nitrogen compound metabolic p…	GO:0031974,membrane-enclosed lumen|GO:0043229,intracellular organelle|GO:0030529,intracellular ribonucleoprotein complex|GO:0043227,membrane-bounded organelle|GO:0043226,organelle|GO:0005737,cytoplasm|GO:0005852,eukaryotic translation initiation factor 3 complex|GO:0070062,extracellular exosome|GO:0031981,nuclear lumen|GO:0016282,eukaryotic 43S preinitiation complex|GO:0005634,nucleus|GO:0070993,…	GO:0005488,binding|GO:0005515,protein binding|GO:0097159,organic cyclic compound binding|GO:0008135,translation factor activity, RNA binding|GO:0000166,nucleotide binding|GO:0036094,small molecule binding|GO:0003723,RNA binding|GO:0003676,nucleic acid binding|GO:0031369,translation initiation factor binding|GO:1901363,heterocyclic compound binding|GO:1901265,nucleoside phosphate binding|GO:000374…	bta03013,RNA transport	http://www.uniprot.org/uniprot/A7MB16	False
Q5E9A1	0.65995	-0.599571	Q5E9A1	NACA	GO:0008104,protein localization|GO:0080090,regulation of primary metabolic process|GO:0019222,regulation of metabolic process|GO:0031326,regulation of cellular biosynthetic process|GO:0031323,regulation of cellular metabolic process|GO:0014812,muscle cell migration|GO:0006928,movement of cell or subcellular component|GO:0090304,nucleic acid metabolic process|GO:0044249,cellular biosynthetic proce…	GO:0005737,cytoplasm|GO:0043231,intracellular membrane-bounded organelle|GO:0005634,nucleus|GO:0044464,cell part|GO:0005623,cell|GO:0005622,intracellular|GO:0043229,intracellular organelle|GO:0044424,intracellular part|GO:0043227,membrane-bounded organelle|GO:0043226,organelle|GO:0043234,protein complex|GO:0005854,nascent polypeptide-associated complex|GO:0032991,macromolecular complex|GO:0044444…	GO:0003676,nucleic acid binding|GO:0017025,TBP-class protein binding|GO:0008134,transcription factor binding|GO:0000988,transcription factor activity, protein binding|GO:0003713,transcription coactivator activity|GO:0003712,transcription cofactor activity|GO:0000989,transcription factor activity, transcription factor binding|GO:0005488,binding|GO:0005515,protein binding|GO:0003677,DNA binding|GO:…		http://www.uniprot.org/uniprot/Q5E9A1	False
Q6Q311	0.660488	-0.598397	Q6Q311	Q6Q311					http://www.uniprot.org/uniprot/Q6Q311	False
Q3ZCI9	0.664483	-0.589695	Q3ZCI9	CCT8	GO:0044267,cellular protein metabolic process|GO:0006457,protein folding|GO:0044260,cellular macromolecule metabolic process|GO:0044238,primary metabolic process|GO:0019538,protein metabolic process|GO:0009987,cellular process|GO:0044237,cellular metabolic process|GO:0043170,macromolecule metabolic process|GO:0071704,organic substance metabolic process|GO:0008152,metabolic process|GO:0006458,'de …	GO:0043229,intracellular organelle|GO:0043228,non-membrane-bounded organelle|GO:0043226,organelle|GO:0005856,cytoskeleton|GO:0005832,chaperonin-containing T-complex|GO:0005815,microtubule organizing center|GO:0044430,cytoskeletal part|GO:0005737,cytoplasm|GO:0015630,microtubule cytoskeleton|GO:0043234,protein complex|GO:0032991,macromolecular complex|GO:0043232,intracellular non-membrane-bounded …	GO:0035639,purine ribonucleoside triphosphate binding|GO:0005488,binding|GO:0043167,ion binding|GO:1901363,heterocyclic compound binding|GO:1901265,nucleoside phosphate binding|GO:0001882,nucleoside binding|GO:0043168,anion binding|GO:0051082,unfolded protein binding|GO:0000166,nucleotide binding|GO:0001883,purine nucleoside binding|GO:0032549,ribonucleoside binding|GO:0017076,purine nucleotide b…		http://www.uniprot.org/uniprot/Q3ZCI9	False
Q95114	0.665832	-0.58677	Q95114	MFGE8	GO:0019953,sexual reproduction|GO:0072359,circulatory system development|GO:0072358,cardiovascular system development|GO:0009653,anatomical structure morphogenesis|GO:0007275,multicellular organism development|GO:0044699,single-organism process|GO:0001525,angiogenesis|GO:0000003,reproduction|GO:0001568,blood vessel development|GO:0001944,vasculature development|GO:0048514,blood vessel morphogenes…	GO:0016020,membrane|GO:0005576,extracellular region			http://www.uniprot.org/uniprot/Q95114	False
Q3T0F4	0.668587	-0.580814	Q3T0F4	RPS10	GO:0006996,organelle organization|GO:0065003,macromolecular complex assembly|GO:0071826,ribonucleoprotein complex subunit organization|GO:0022607,cellular component assembly|GO:0042274,ribosomal small subunit biogenesis|GO:0043933,macromolecular complex subunit organization|GO:0009987,cellular process|GO:0042255,ribosome assembly|GO:0042254,ribosome biogenesis|GO:0016043,cellular component organi…	GO:0022626,cytosolic ribosome|GO:0022627,cytosolic small ribosomal subunit|GO:0031974,membrane-enclosed lumen|GO:0043229,intracellular organelle|GO:0043228,non-membrane-bounded organelle|GO:0043227,membrane-bounded organelle|GO:0043226,organelle|GO:0015935,small ribosomal subunit|GO:0005737,cytoplasm|GO:0031981,nuclear lumen|GO:0005730,nucleolus|GO:0005634,nucleus|GO:0030529,intracellular ribonuc…	GO:0097159,organic cyclic compound binding|GO:0044822,poly(A) RNA binding|GO:0005198,structural molecule activity|GO:0003735,structural constituent of ribosome|GO:0003723,RNA binding|GO:0003676,nucleic acid binding|GO:1901363,heterocyclic compound binding|GO:0005488,binding	bta03010,Ribosome	http://www.uniprot.org/uniprot/Q3T0F4	False
P56652	1.50544	0.590183	P56652	ITIH3	GO:0009892,negative regulation of metabolic process|GO:0080090,regulation of primary metabolic process|GO:0019222,regulation of metabolic process|GO:0031324,negative regulation of cellular metabolic process|GO:0031323,regulation of cellular metabolic process|GO:1903510,mucopolysaccharide metabolic process|GO:0006807,nitrogen compound metabolic process|GO:0030203,glycosaminoglycan metabolic proces…	GO:0043230,extracellular organelle|GO:0031982,vesicle|GO:0044421,extracellular region part|GO:0043227,membrane-bounded organelle|GO:0031988,membrane-bounded vesicle|GO:0005576,extracellular region|GO:1903561,extracellular vesicle|GO:0065010,extracellular membrane-bounded organelle|GO:0043226,organelle|GO:0070062,extracellular exosome	GO:0004866,endopeptidase inhibitor activity|GO:0061135,endopeptidase regulator activity|GO:0061134,peptidase regulator activity|GO:0030414,peptidase inhibitor activity|GO:0004867,serine-type endopeptidase inhibitor activity|GO:0004857,enzyme inhibitor activity|GO:0098772,molecular function regulator|GO:0030234,enzyme regulator activity		http://www.uniprot.org/uniprot/P56652	False
P34943	1.50595	0.590678	P34943	NDUFA9	GO:0006732,coenzyme metabolic process|GO:0006733,oxidoreduction coenzyme metabolic process|GO:0044249,cellular biosynthetic process|GO:0009108,coenzyme biosynthetic process|GO:0044281,small molecule metabolic process|GO:0044283,small molecule biosynthetic process|GO:0044699,single-organism process|GO:1901576,organic substance biosynthetic process|GO:0044710,single-organism metabolic process|GO:00…	GO:0098796,membrane protein complex|GO:0044464,cell part|GO:0031974,membrane-enclosed lumen|GO:1990204,oxidoreductase complex|GO:0043229,intracellular organelle|GO:0043227,membrane-bounded organelle|GO:0043226,organelle|GO:0005737,cytoplasm|GO:0031090,organelle membrane|GO:0005743,mitochondrial inner membrane|GO:0016020,membrane|GO:0098803,respiratory chain complex|GO:0044444,cytoplasmic part|GO:…	GO:0003824,catalytic activity|GO:0016491,oxidoreductase activity|GO:0003954,NADH dehydrogenase activity|GO:0016651,oxidoreductase activity, acting on NAD(P)H	bta05012,Parkinson disease|bta05010,Alzheimer disease|bta04932,Non-alcoholic fatty liver disease|bta05016,Huntington disease|bta01100,Metabolic pathways|bta00190,Oxidative phosphorylation	http://www.uniprot.org/uniprot/P34943	False
P27214	1.51192	0.596382	P27214	ANXA11	GO:0007049,cell cycle|GO:0009987,cellular process|GO:0051301,cell division|GO:0044763,single-organism cellular process|GO:0044699,single-organism process|GO:0000910,cytokinesis|GO:0032506,cytokinetic process|GO:0022402,cell cycle process	GO:0044464,cell part|GO:0048770,pigment granule|GO:0031974,membrane-enclosed lumen|GO:0031975,envelope|GO:0043229,intracellular organelle|GO:0043228,non-membrane-bounded organelle|GO:0043227,membrane-bounded organelle|GO:0043226,organelle|GO:0005856,cytoskeleton|GO:0005819,spindle|GO:0031982,vesicle|GO:0031981,nuclear lumen|GO:0016023,cytoplasmic, membrane-bounded vesicle|GO:0031410,cytoplasmic v…	GO:0043168,anion binding|GO:0043169,cation binding|GO:0044548,S100 protein binding|GO:0005543,phospholipid binding|GO:0005544,calcium-dependent phospholipid binding|GO:0008289,lipid binding|GO:0043167,ion binding|GO:0005509,calcium ion binding|GO:0005515,protein binding|GO:0046872,metal ion binding|GO:0005488,binding		http://www.uniprot.org/uniprot/P27214	False
Q32LG3	1.51749	0.601689	Q32LG3	MDH2	GO:0044238,primary metabolic process|GO:0006473,protein acetylation|GO:0006475,internal protein amino acid acetylation|GO:0019752,carboxylic acid metabolic process|GO:0006099,tricarboxylic acid cycle|GO:0009060,aerobic respiration|GO:0044281,small molecule metabolic process|GO:0006091,generation of precursor metabolites and energy|GO:0072350,tricarboxylic acid metabolic process|GO:0044699,single-…	GO:0005737,cytoplasm|GO:0043231,intracellular membrane-bounded organelle|GO:0043233,organelle lumen|GO:0044464,cell part|GO:0044444,cytoplasmic part|GO:0031974,membrane-enclosed lumen|GO:0005622,intracellular|GO:0044446,intracellular organelle part|GO:0070013,intracellular organelle lumen|GO:0043229,intracellular organelle|GO:0005739,mitochondrion|GO:0044429,mitochondrial part|GO:0005759,mitochon…	GO:0016614,oxidoreductase activity, acting on CH-OH group of donors|GO:0016615,malate dehydrogenase activity|GO:0016616,oxidoreductase activity, acting on the CH-OH group of donors, NAD or NADP as acceptor|GO:0003824,catalytic activity|GO:0030060,L-malate dehydrogenase activity|GO:0016491,oxidoreductase activity|GO:0005488,binding|GO:0005515,protein binding|GO:0046983,protein dimerization activit…	bta00270,Cysteine and methionine metabolism|bta01200,Carbon metabolism|bta00620,Pyruvate metabolism|bta00020,Citrate cycle (TCA cycle)|bta01100,Metabolic pathways|bta00630,Glyoxylate and dicarboxylate metabolism	http://www.uniprot.org/uniprot/Q32LG3	False
Q3ZBD9	1.52496	0.608776	Q3ZBD9	MAPRE1	GO:0031110,regulation of microtubule polymerization or depolymerization|GO:0031111,negative regulation of microtubule polymerization or depolymerization|GO:0031113,regulation of microtubule polymerization|GO:0031115,negative regulation of microtubule polymerization|GO:0033043,regulation of organelle organization|GO:0043933,macromolecular complex subunit organization|GO:0000280,nuclear division|GO…	GO:0030981,cortical microtubule cytoskeleton|GO:0043229,intracellular organelle|GO:0043228,non-membrane-bounded organelle|GO:0005874,microtubule|GO:0043226,organelle|GO:0005856,cytoskeleton|GO:0005819,spindle|GO:0005815,microtubule organizing center|GO:0044430,cytoskeletal part|GO:0005737,cytoplasm|GO:0015630,microtubule cytoskeleton|GO:0005938,cell cortex|GO:0043234,protein complex|GO:0032991,ma…	GO:0015631,tubulin binding|GO:0008092,cytoskeletal protein binding|GO:0008017,microtubule binding|GO:0051010,microtubule plus-end binding|GO:0044877,macromolecular complex binding|GO:0005488,binding|GO:0005515,protein binding|GO:0032403,protein complex binding		http://www.uniprot.org/uniprot/Q3ZBD9	False
Q3MHZ8	1.52562	0.609399	Q3MHZ8	LGALS9	GO:0002376,immune system process	GO:0005737,cytoplasm|GO:0044464,cell part|GO:0005623,cell|GO:0005622,intracellular|GO:0005576,extracellular region|GO:0044424,intracellular part|GO:0043231,intracellular membrane-bounded organelle|GO:0005634,nucleus|GO:0043229,intracellular organelle|GO:0043227,membrane-bounded organelle|GO:0043226,organelle	GO:0030246,carbohydrate binding|GO:0005488,binding		http://www.uniprot.org/uniprot/Q3MHZ8	False
P80601	1.52922	0.6128	Q3T114	HRSP12	GO:0071704,organic substance metabolic process|GO:0006139,nucleobase-containing compound metabolic process|GO:0044238,primary metabolic process|GO:0009987,cellular process|GO:0006725,cellular aromatic compound metabolic process|GO:0044237,cellular metabolic process|GO:0043170,macromolecule metabolic process|GO:0090304,nucleic acid metabolic process|GO:0090305,nucleic acid phosphodiester bond hydr…	GO:0043231,intracellular membrane-bounded organelle|GO:0005737,cytoplasm|GO:0005622,intracellular|GO:0043230,extracellular organelle|GO:0031982,vesicle|GO:0044421,extracellular region part|GO:0043227,membrane-bounded organelle|GO:0044464,cell part|GO:0044444,cytoplasmic part|GO:0005739,mitochondrion|GO:0031988,membrane-bounded vesicle|GO:0043229,intracellular organelle|GO:0005576,extracellular re…	GO:0016787,hydrolase activity|GO:0004518,nuclease activity|GO:0004519,endonuclease activity|GO:0044822,poly(A) RNA binding|GO:0016788,hydrolase activity, acting on ester bonds|GO:0003824,catalytic activity|GO:0019239,deaminase activity|GO:0003723,RNA binding|GO:0003676,nucleic acid binding|GO:0097159,organic cyclic compound binding|GO:1901363,heterocyclic compound binding|GO:0005488,binding|GO:00…		http://www.uniprot.org/uniprot/Q3T114	False
Q2TBX2	1.52971	0.613261	Q2TBX2	VBP1	GO:0071704,organic substance metabolic process|GO:0044267,cellular protein metabolic process|GO:0009987,cellular process|GO:0006457,protein folding|GO:0044260,cellular macromolecule metabolic process|GO:0044238,primary metabolic process|GO:0051084,'de novo' posttranslational protein folding|GO:0051086,chaperone mediated protein folding independent of cofactor|GO:0006458,'de novo' protein folding|…	GO:0043234,protein complex|GO:0005737,cytoplasm|GO:0005829,cytosol|GO:0016272,prefoldin complex|GO:0043231,intracellular membrane-bounded organelle|GO:0005634,nucleus|GO:0044464,cell part|GO:0044444,cytoplasmic part|GO:0005623,cell|GO:0005622,intracellular|GO:0043229,intracellular organelle|GO:0044424,intracellular part|GO:0032991,macromolecular complex|GO:0043227,membrane-bounded organelle|GO:00…	GO:0015631,tubulin binding|GO:0005488,binding|GO:0005515,protein binding|GO:0008092,cytoskeletal protein binding		http://www.uniprot.org/uniprot/Q2TBX2	False
Q3T035	1.53587	0.619053	Q3T035	ARPC3	GO:0022607,cellular component assembly|GO:0033043,regulation of organelle organization|GO:0043933,macromolecular complex subunit organization|GO:0030036,actin cytoskeleton organization|GO:0051128,regulation of cellular component organization|GO:0008064,regulation of actin polymerization or depolymerization|GO:0034314,Arp2/3 complex-mediated actin nucleation|GO:0034622,cellular macromolecular comp…	GO:0005856,cytoskeleton|GO:0043234,protein complex|GO:0005622,intracellular|GO:0043228,non-membrane-bounded organelle|GO:0015629,actin cytoskeleton|GO:0043232,intracellular non-membrane-bounded organelle|GO:0005829,cytosol|GO:0044464,cell part|GO:0044444,cytoplasmic part|GO:0005623,cell|GO:0005737,cytoplasm|GO:0044446,intracellular organelle part|GO:0043229,intracellular organelle|GO:0044430,cyto…	GO:0003779,actin binding|GO:0005488,binding|GO:0005515,protein binding|GO:0008092,cytoskeletal protein binding	bta04144,Endocytosis|bta05132,Salmonella infection|bta05100,Bacterial invasion of epithelial cells|bta04810,Regulation of actin cytoskeleton|bta04666,Fc gamma R-mediated phagocytosis	http://www.uniprot.org/uniprot/Q3T035	False
Q3T094	1.54757	0.630002	Q3T094	ETHE1	GO:0044710,single-organism metabolic process|GO:1901564,organonitrogen compound metabolic process|GO:0006575,cellular modified amino acid metabolic process|GO:0043603,cellular amide metabolic process|GO:0070813,hydrogen sulfide metabolic process|GO:0009987,cellular process|GO:0044237,cellular metabolic process|GO:0008152,metabolic process|GO:0071704,organic substance metabolic process|GO:0034641,…	GO:0031974,membrane-enclosed lumen|GO:0043229,intracellular organelle|GO:0043227,membrane-bounded organelle|GO:0043226,organelle|GO:0005737,cytoplasm|GO:0031981,nuclear lumen|GO:0005634,nucleus|GO:0005739,mitochondrion|GO:0005654,nucleoplasm|GO:0005759,mitochondrial matrix|GO:0043231,intracellular membrane-bounded organelle|GO:0043233,organelle lumen|GO:0044464,cell part|GO:0005623,cell|GO:000562…	GO:0043169,cation binding|GO:0046914,transition metal ion binding|GO:0051213,dioxygenase activity|GO:0043167,ion binding|GO:0050313,sulfur dioxygenase activity|GO:0016702,oxidoreductase activity, acting on single donors with incorporation of molecular oxygen, incorporation of two atoms of oxygen|GO:0016701,oxidoreductase activity, acting on single donors with incorporation of molecular oxygen|GO:…	bta00920,Sulfur metabolism	http://www.uniprot.org/uniprot/Q3T094	False
Q1JPD3	1.54985	0.632133	Q1JPD3	D2HGDH	GO:0008152,metabolic process|GO:0044710,single-organism metabolic process|GO:0044699,single-organism process|GO:0055114,oxidation-reduction process|GO:0019752,carboxylic acid metabolic process|GO:0044281,small molecule metabolic process|GO:0006091,generation of precursor metabolites and energy|GO:0071704,organic substance metabolic process|GO:0022900,electron transport chain|GO:0022904,respirator…	GO:0005737,cytoplasm|GO:0043231,intracellular membrane-bounded organelle|GO:0044464,cell part|GO:0043229,intracellular organelle|GO:0005739,mitochondrion|GO:0005622,intracellular|GO:0044444,cytoplasmic part|GO:0005623,cell|GO:0044424,intracellular part|GO:0043227,membrane-bounded organelle|GO:0043226,organelle	GO:0043168,anion binding|GO:0050662,coenzyme binding|GO:0050660,flavin adenine dinucleotide binding|GO:0016614,oxidoreductase activity, acting on CH-OH group of donors|GO:0008762,UDP-N-acetylmuramate dehydrogenase activity|GO:0016616,oxidoreductase activity, acting on the CH-OH group of donors, NAD or NADP as acceptor|GO:0097159,organic cyclic compound binding|GO:0000166,nucleotide binding|GO:003…		http://www.uniprot.org/uniprot/Q1JPD3	False
P62261	1.55417	0.636145	P62261	YWHAE	GO:0008104,protein localization|GO:0019220,regulation of phosphate metabolic process|GO:0080090,regulation of primary metabolic process|GO:0019222,regulation of metabolic process|GO:0051049,regulation of transport|GO:0060322,head development|GO:0034765,regulation of ion transmembrane transport|GO:0034762,regulation of transmembrane transport|GO:0010605,negative regulation of macromolecule metabol…	GO:0048770,pigment granule|GO:0043229,intracellular organelle|GO:0005924,cell-substrate adherens junction|GO:0005925,focal adhesion|GO:0043227,membrane-bounded organelle|GO:0043226,organelle|GO:0030054,cell junction|GO:0030055,cell-substrate junction|GO:0005737,cytoplasm|GO:0070062,extracellular exosome|GO:0016023,cytoplasmic, membrane-bounded vesicle|GO:0031410,cytoplasmic vesicle|GO:0016020,mem…	GO:0031406,carboxylic acid binding|GO:0019899,enzyme binding|GO:0044877,macromolecular complex binding|GO:0005488,binding|GO:0003676,nucleic acid binding|GO:0045309,protein phosphorylated amino acid binding|GO:0044325,ion channel binding|GO:0098772,molecular function regulator|GO:0016597,amino acid binding|GO:1901363,heterocyclic compound binding|GO:0043168,anion binding|GO:0043167,ion binding|GO…	bta05169,Epstein-Barr virus infection|bta05203,Viral carcinogenesis|bta04722,Neurotrophin signaling pathway|bta04390,Hippo signaling pathway|bta04151,PI3K-Akt signaling pathway|bta04110,Cell cycle|bta04114,Oocyte meiosis	http://www.uniprot.org/uniprot/P62261	False
Q9N0V4	1.55441	0.636366	Q9N0V4	GSTM1	GO:0008152,metabolic process	GO:0005737,cytoplasm|GO:0044464,cell part|GO:0005623,cell|GO:0005622,intracellular|GO:0044424,intracellular part	GO:0016765,transferase activity, transferring alkyl or aryl (other than methyl) groups|GO:0016740,transferase activity|GO:0004364,glutathione transferase activity|GO:0003824,catalytic activity	bta05204,Chemical carcinogenesis|bta00480,Glutathione metabolism|bta00980,Metabolism of xenobiotics by cytochrome P450|bta00982,Drug metabolism - cytochrome P450	http://www.uniprot.org/uniprot/Q9N0V4	False
P35605	1.56055	0.642055	P35605	COPB2	GO:0008104,protein localization|GO:0044699,single-organism process|GO:0070727,cellular macromolecule localization|GO:0006886,intracellular protein transport|GO:0071702,organic substance transport|GO:0033036,macromolecule localization|GO:0034613,cellular protein localization|GO:0048193,Golgi vesicle transport|GO:0006810,transport|GO:0045184,establishment of protein localization|GO:0044765,single-o…	GO:0043229,intracellular organelle|GO:0030117,membrane coat|GO:0005622,intracellular|GO:0030135,coated vesicle|GO:0043226,organelle|GO:0030137,COPI-coated vesicle|GO:0005737,cytoplasm|GO:0030660,Golgi-associated vesicle membrane|GO:0030663,COPI-coated vesicle membrane|GO:0030662,coated vesicle membrane|GO:0016023,cytoplasmic, membrane-bounded vesicle|GO:0031410,cytoplasmic vesicle|GO:0098805,whol…	GO:0005080,protein kinase C binding|GO:0019899,enzyme binding|GO:0005198,structural molecule activity|GO:0019901,protein kinase binding|GO:0019900,kinase binding|GO:0005488,binding|GO:0005515,protein binding		http://www.uniprot.org/uniprot/P35605	False
P45478	1.56452	0.645724	P45478	PPT1	GO:0008104,protein localization|GO:0051049,regulation of transport|GO:0006907,pinocytosis|GO:0061024,membrane organization|GO:0043523,regulation of neuron apoptotic process|GO:0043524,negative regulation of neuron apoptotic process|GO:0098771,inorganic ion homeostasis|GO:0048260,positive regulation of receptor-mediated endocytosis|GO:0031579,membrane raft organization|GO:0071840,cellular componen…	GO:0008021,synaptic vesicle|GO:0000323,lytic vacuole|GO:0030424,axon|GO:0043229,intracellular organelle|GO:0045202,synapse|GO:0043227,membrane-bounded organelle|GO:0043226,organelle|GO:0005737,cytoplasm|GO:0031982,vesicle|GO:0016023,cytoplasmic, membrane-bounded vesicle|GO:0031410,cytoplasmic vesicle|GO:0005634,nucleus|GO:0016020,membrane|GO:0031988,membrane-bounded vesicle|GO:0097458,neuron part…	GO:0016787,hydrolase activity|GO:0016289,CoA hydrolase activity|GO:0016790,thiolester hydrolase activity|GO:0098599,palmitoyl hydrolase activity|GO:0016788,hydrolase activity, acting on ester bonds|GO:0003824,catalytic activity|GO:0016290,palmitoyl-CoA hydrolase activity|GO:0008474,palmitoyl-(protein) hydrolase activity|GO:0047617,acyl-CoA hydrolase activity	bta00062,Fatty acid elongation|bta01100,Metabolic pathways|bta04142,Lysosome|bta01212,Fatty acid metabolism	http://www.uniprot.org/uniprot/P45478	False
Q02369	1.5723	0.652873	Q02369	NDUFB9	GO:0019222,regulation of metabolic process|GO:0048583,regulation of response to stimulus|GO:0009167,purine ribonucleoside monophosphate metabolic process|GO:0044281,small molecule metabolic process|GO:0009161,ribonucleoside monophosphate metabolic process|GO:0007005,mitochondrion organization|GO:0044712,single-organism catabolic process|GO:0044710,single-organism metabolic process|GO:0033043,regu…	GO:0044464,cell part|GO:1990204,oxidoreductase complex|GO:0043229,intracellular organelle|GO:0031988,membrane-bounded vesicle|GO:0043227,membrane-bounded organelle|GO:0043226,organelle|GO:0005737,cytoplasm|GO:0031982,vesicle|GO:0098796,membrane protein complex|GO:0031975,envelope|GO:0016020,membrane|GO:0098803,respiratory chain complex|GO:0044444,cytoplasmic part|GO:0005739,mitochondrion|GO:00988…	GO:0003824,catalytic activity|GO:0008137,NADH dehydrogenase (ubiquinone) activity|GO:0016655,oxidoreductase activity, acting on NAD(P)H, quinone or similar compound as acceptor|GO:0050136,NADH dehydrogenase (quinone) activity|GO:0016651,oxidoreductase activity, acting on NAD(P)H|GO:0003954,NADH dehydrogenase activity|GO:0016491,oxidoreductase activity	bta05012,Parkinson disease|bta05010,Alzheimer disease|bta04932,Non-alcoholic fatty liver disease|bta05016,Huntington disease|bta01100,Metabolic pathways|bta00190,Oxidative phosphorylation	http://www.uniprot.org/uniprot/Q02369	False
Q05718	1.58564	0.665062	Q05718	IGFBP6	GO:0016049,cell growth|GO:0040007,growth|GO:0040008,regulation of growth|GO:0009987,cellular process|GO:0016043,cellular component organization|GO:0050794,regulation of cellular process|GO:0001558,regulation of cell growth|GO:0044763,single-organism cellular process|GO:0071840,cellular component organization or biogenesis|GO:0065007,biological regulation|GO:0051128,regulation of cellular componen…	GO:0005576,extracellular region|GO:0005615,extracellular space|GO:0044421,extracellular region part	GO:0005520,insulin-like growth factor binding|GO:0019838,growth factor binding|GO:0005515,protein binding|GO:0005488,binding|GO:0031994,insulin-like growth factor I binding|GO:0031995,insulin-like growth factor II binding		http://www.uniprot.org/uniprot/Q05718	False
A1A4I9	1.5886	0.667752	A1A4I9	UFL1	GO:0008104,protein localization|GO:0080090,regulation of primary metabolic process|GO:0032434,regulation of proteasomal ubiquitin-dependent protein catabolic process|GO:0030518,intracellular steroid hormone receptor signaling pathway|GO:0048583,regulation of response to stimulus|GO:0001503,ossification|GO:0007165,signal transduction|GO:1901576,organic substance biosynthetic process|GO:1901362,org…	GO:0005783,endoplasmic reticulum|GO:0031974,membrane-enclosed lumen|GO:0005789,endoplasmic reticulum membrane|GO:0042175,nuclear outer membrane-endoplasmic reticulum membrane network|GO:0043229,intracellular organelle|GO:0043227,membrane-bounded organelle|GO:0043226,organelle|GO:0005737,cytoplasm|GO:0031090,organelle membrane|GO:0031981,nuclear lumen|GO:0097458,neuron part|GO:0005634,nucleus|GO:0…	GO:0019787,ubiquitin-like protein transferase activity|GO:0003824,catalytic activity|GO:0016740,transferase activity|GO:0071568,UFM1 transferase activity|GO:0016874,ligase activity		http://www.uniprot.org/uniprot/A1A4I9	False
Q3MHM6	1.59278	0.671546	Q3MHM6	CTNNA1	GO:0006996,organelle organization|GO:0007015,actin filament organization|GO:0098602,single organism cell adhesion|GO:0016337,single organismal cell-cell adhesion|GO:0071822,protein complex subunit organization|GO:0030029,actin filament-based process|GO:0043933,macromolecular complex subunit organization|GO:0071840,cellular component organization or biogenesis|GO:0009987,cellular process|GO:003003…	GO:0005856,cytoskeleton|GO:0005737,cytoplasm|GO:0016020,membrane|GO:0015629,actin cytoskeleton|GO:0043232,intracellular non-membrane-bounded organelle|GO:0044464,cell part|GO:0005829,cytosol|GO:0070161,anchoring junction|GO:0071944,cell periphery|GO:0044444,cytoplasmic part|GO:0005623,cell|GO:0005622,intracellular|GO:0043229,intracellular organelle|GO:0043228,non-membrane-bounded organelle|GO:000…	GO:0008013,beta-catenin binding|GO:0008092,cytoskeletal protein binding|GO:0045296,cadherin binding|GO:0005198,structural molecule activity|GO:0003779,actin binding|GO:0044877,macromolecular complex binding|GO:0051015,actin filament binding|GO:0005515,protein binding|GO:0032403,protein complex binding|GO:0050839,cell adhesion molecule binding|GO:0005488,binding	bta05200,Pathways in cancer|bta04670,Leukocyte transendothelial migration|bta05100,Bacterial invasion of epithelial cells|bta04520,Adherens junction|bta04390,Hippo signaling pathway|bta05412,Arrhythmogenic right ventricular cardiomyopathy|bta05213,Endometrial cancer|bta04530,Tight junction	http://www.uniprot.org/uniprot/Q3MHM6	False
Q32LE9	1.59448	0.673085	Q32LE9	CSRP2	GO:0032502,developmental process|GO:0032501,multicellular organismal process|GO:0044707,single-multicellular organism process|GO:0048869,cellular developmental process|GO:0030154,cell differentiation|GO:0044767,single-organism developmental process|GO:0044763,single-organism cellular process|GO:0009987,cellular process|GO:0007275,multicellular organism development|GO:0044699,single-organism proce…	GO:0043231,intracellular membrane-bounded organelle|GO:0005634,nucleus|GO:0070161,anchoring junction|GO:0044464,cell part|GO:0005623,cell|GO:0005622,intracellular|GO:0043229,intracellular organelle|GO:0005912,adherens junction|GO:0044424,intracellular part|GO:0005924,cell-substrate adherens junction|GO:0005925,focal adhesion|GO:0043227,membrane-bounded organelle|GO:0043226,organelle|GO:0030054,ce…	GO:0043169,cation binding|GO:0046914,transition metal ion binding|GO:0043167,ion binding|GO:0005488,binding|GO:0046872,metal ion binding|GO:0008270,zinc ion binding		http://www.uniprot.org/uniprot/Q32LE9	False
Q3MHY1	1.60834	0.68557	Q3MHY1	CSRP1	GO:0016337,single organismal cell-cell adhesion|GO:0007596,blood coagulation|GO:0032501,multicellular organismal process|GO:0007599,hemostasis|GO:0044699,single-organism process|GO:0009611,response to wounding|GO:0065007,biological regulation|GO:0065008,regulation of biological quality|GO:0098602,single organism cell adhesion|GO:0050878,regulation of body fluid levels|GO:0098609,cell-cell adhesio…	GO:0043229,intracellular organelle|GO:0005924,cell-substrate adherens junction|GO:0005925,focal adhesion|GO:0043227,membrane-bounded organelle|GO:0043226,organelle|GO:0030054,cell junction|GO:0030055,cell-substrate junction|GO:0031982,vesicle|GO:0005634,nucleus|GO:0031988,membrane-bounded vesicle|GO:0070161,anchoring junction|GO:0005912,adherens junction|GO:1903561,extracellular vesicle|GO:007006…	GO:0005488,binding|GO:0043169,cation binding|GO:0046914,transition metal ion binding|GO:0097159,organic cyclic compound binding|GO:0044822,poly(A) RNA binding|GO:0043167,ion binding|GO:0008270,zinc ion binding|GO:0003676,nucleic acid binding|GO:0046872,metal ion binding|GO:1901363,heterocyclic compound binding|GO:0003723,RNA binding		http://www.uniprot.org/uniprot/Q3MHY1	False
Q2TBX6	1.61039	0.68741	Q2TBX6	PSMB1	GO:0051603,proteolysis involved in cellular protein catabolic process|GO:1901575,organic substance catabolic process|GO:0044265,cellular macromolecule catabolic process|GO:0044260,cellular macromolecule metabolic process|GO:0044267,cellular protein metabolic process|GO:0019538,protein metabolic process|GO:0009056,catabolic process|GO:0009987,cellular process|GO:0044237,cellular metabolic process|…	GO:0043234,protein complex|GO:0005737,cytoplasm|GO:0032991,macromolecular complex|GO:0005839,proteasome core complex|GO:0005634,nucleus|GO:0044464,cell part|GO:0005623,cell|GO:0005622,intracellular|GO:0043229,intracellular organelle|GO:0044424,intracellular part|GO:0000502,proteasome complex|GO:0043227,membrane-bounded organelle|GO:0043226,organelle|GO:0043231,intracellular membrane-bounded organ…	GO:0016787,hydrolase activity|GO:0004175,endopeptidase activity|GO:0004298,threonine-type endopeptidase activity|GO:0003824,catalytic activity|GO:0070003,threonine-type peptidase activity|GO:0070011,peptidase activity, acting on L-amino acid peptides|GO:0008233,peptidase activity	bta03050,Proteasome	http://www.uniprot.org/uniprot/Q2TBX6	False
Q3SZ54	1.61069	0.687676	Q3SZ54	EIF4A1	GO:0044238,primary metabolic process|GO:0019222,regulation of metabolic process|GO:0090304,nucleic acid metabolic process|GO:0044249,cellular biosynthetic process|GO:0034641,cellular nitrogen compound metabolic process|GO:0006807,nitrogen compound metabolic process|GO:0034645,cellular macromolecule biosynthetic process|GO:1901576,organic substance biosynthetic process|GO:0050789,regulation of bio…	GO:0005737,cytoplasm|GO:0005622,intracellular|GO:0043230,extracellular organelle|GO:0031982,vesicle|GO:0044421,extracellular region part|GO:0043227,membrane-bounded organelle|GO:0016020,membrane|GO:0044464,cell part|GO:0005623,cell|GO:0031988,membrane-bounded vesicle|GO:0005576,extracellular region|GO:0044424,intracellular part|GO:1903561,extracellular vesicle|GO:0065010,extracellular membrane-bo…	GO:0016887,ATPase activity|GO:0008026,ATP-dependent helicase activity|GO:0035639,purine ribonucleoside triphosphate binding|GO:0005488,binding|GO:0003676,nucleic acid binding|GO:0008186,RNA-dependent ATPase activity|GO:0043167,ion binding|GO:1901363,heterocyclic compound binding|GO:0001883,purine nucleoside binding|GO:0001882,nucleoside binding|GO:0043168,anion binding|GO:0042623,ATPase activity,…	bta03013,RNA transport	http://www.uniprot.org/uniprot/Q3SZ54	False
P07514	1.61313	0.689865	P07514	CYB5R3	GO:0044281,small molecule metabolic process|GO:0044283,small molecule biosynthetic process|GO:1901362,organic cyclic compound biosynthetic process|GO:1901360,organic cyclic compound metabolic process|GO:1901576,organic substance biosynthetic process|GO:0044710,single-organism metabolic process|GO:0044711,single-organism biosynthetic process|GO:0055114,oxidation-reduction process|GO:0071704,organi…	GO:0005783,endoplasmic reticulum|GO:0005789,endoplasmic reticulum membrane|GO:0042175,nuclear outer membrane-endoplasmic reticulum membrane network|GO:0043229,intracellular organelle|GO:0043227,membrane-bounded organelle|GO:0043226,organelle|GO:0005737,cytoplasm|GO:0031090,organelle membrane|GO:0098805,whole membrane|GO:0016020,membrane|GO:0044444,cytoplasmic part|GO:0005739,mitochondrion|GO:0044…	GO:0004128,cytochrome-b5 reductase activity, acting on NAD(P)H|GO:0003824,catalytic activity|GO:0016651,oxidoreductase activity, acting on NAD(P)H|GO:0016653,oxidoreductase activity, acting on NAD(P)H, heme protein as acceptor|GO:0016491,oxidoreductase activity	bta00520,Amino sugar and nucleotide sugar metabolism	http://www.uniprot.org/uniprot/P07514	False
P19803	1.61686	0.693195	P19803	ARHGDIA	GO:0008104,protein localization|GO:0009893,positive regulation of metabolic process|GO:0019222,regulation of metabolic process|GO:0023052,signaling|GO:0007165,signal transduction|GO:0007166,cell surface receptor signaling pathway|GO:0007154,cell communication|GO:0035556,intracellular signal transduction|GO:0043087,regulation of GTPase activity|GO:0050789,regulation of biological process|GO:004308…	GO:0043229,intracellular organelle|GO:0071944,cell periphery|GO:0043227,membrane-bounded organelle|GO:0043226,organelle|GO:0005737,cytoplasm|GO:0031982,vesicle|GO:0005634,nucleus|GO:0016020,membrane|GO:0031988,membrane-bounded vesicle|GO:0044459,plasma membrane part|GO:0001772,immunological synapse|GO:0005886,plasma membrane|GO:1903561,extracellular vesicle|GO:0070062,extracellular exosome|GO:004…	GO:0005092,GDP-dissociation inhibitor activity|GO:0030234,enzyme regulator activity|GO:0005096,GTPase activator activity|GO:0005094,Rho GDP-dissociation inhibitor activity|GO:0030695,GTPase regulator activity|GO:0008047,enzyme activator activity|GO:0098772,molecular function regulator|GO:0060589,nucleoside-triphosphatase regulator activity	bta04962,Vasopressin-regulated water reabsorption|bta04722,Neurotrophin signaling pathway	http://www.uniprot.org/uniprot/P19803	False
Q58CQ2	1.61793	0.69415	Q58CQ2	ARPC1B	GO:0022607,cellular component assembly|GO:0033043,regulation of organelle organization|GO:0043933,macromolecular complex subunit organization|GO:0030036,actin cytoskeleton organization|GO:0051128,regulation of cellular component organization|GO:0008064,regulation of actin polymerization or depolymerization|GO:0034314,Arp2/3 complex-mediated actin nucleation|GO:0034622,cellular macromolecular comp…	GO:0015629,actin cytoskeleton|GO:0043229,intracellular organelle|GO:0043228,non-membrane-bounded organelle|GO:0005924,cell-substrate adherens junction|GO:0005925,focal adhesion|GO:0043227,membrane-bounded organelle|GO:0043226,organelle|GO:0030054,cell junction|GO:0030055,cell-substrate junction|GO:0005856,cytoskeleton|GO:0031982,vesicle|GO:0031988,membrane-bounded vesicle|GO:0044430,cytoskeletal …	GO:0005200,structural constituent of cytoskeleton|GO:0008092,cytoskeletal protein binding|GO:0051015,actin filament binding|GO:0005198,structural molecule activity|GO:0003779,actin binding|GO:0044877,macromolecular complex binding|GO:0005488,binding|GO:0005515,protein binding|GO:0032403,protein complex binding	bta04144,Endocytosis|bta05132,Salmonella infection|bta05100,Bacterial invasion of epithelial cells|bta04810,Regulation of actin cytoskeleton|bta04666,Fc gamma R-mediated phagocytosis	http://www.uniprot.org/uniprot/Q58CQ2	False
P83205	1.61837	0.694543	P83205	P83205					http://www.uniprot.org/uniprot/P83205	False
Q2YDM1	1.62024	0.696209	Q2YDM1	ARL1	GO:0060193,positive regulation of lipase activity|GO:0060191,regulation of lipase activity|GO:0051234,establishment of localization|GO:0009893,positive regulation of metabolic process|GO:0019222,regulation of metabolic process|GO:0034067,protein localization to Golgi apparatus|GO:0006810,transport|GO:0008152,metabolic process|GO:0008104,protein localization|GO:0023052,signaling|GO:0007165,signal …	GO:0043229,intracellular organelle|GO:0005622,intracellular|GO:0043227,membrane-bounded organelle|GO:0043226,organelle|GO:0005737,cytoplasm|GO:0031984,organelle subcompartment|GO:0031982,vesicle|GO:0016020,membrane|GO:0031988,membrane-bounded vesicle|GO:0044431,Golgi apparatus part|GO:0005794,Golgi apparatus|GO:0098588,bounding membrane of organelle|GO:0012505,endomembrane system|GO:1903561,extra…	GO:0035639,purine ribonucleoside triphosphate binding|GO:0008047,enzyme activator activity|GO:0098772,molecular function regulator|GO:1901363,heterocyclic compound binding|GO:0001883,purine nucleoside binding|GO:0001882,nucleoside binding|GO:0043168,anion binding|GO:0043169,cation binding|GO:0016462,pyrophosphatase activity|GO:0000166,nucleotide binding|GO:0032561,guanyl ribonucleotide binding|GO…		http://www.uniprot.org/uniprot/Q2YDM1	False
P61285	1.62398	0.699538	P61285	DYNLL1	GO:0019220,regulation of phosphate metabolic process|GO:0080090,regulation of primary metabolic process|GO:0019222,regulation of metabolic process|GO:0060322,head development|GO:1901362,organic cyclic compound biosynthetic process|GO:1901360,organic cyclic compound metabolic process|GO:0044419,interspecies interaction between organisms|GO:0048513,animal organ development|GO:0048519,negative regul…	GO:0043226,organelle|GO:0043229,intracellular organelle|GO:0043228,non-membrane-bounded organelle|GO:0030286,dynein complex|GO:0005815,microtubule organizing center|GO:0005874,microtubule|GO:0005875,microtubule associated complex|GO:0008180,COP9 signalosome|GO:0005856,cytoskeleton|GO:0072686,mitotic spindle|GO:0031982,vesicle|GO:0005813,centrosome|GO:0005634,nucleus|GO:0016020,membrane|GO:0044444…	GO:0016787,hydrolase activity|GO:0016818,hydrolase activity, acting on acid anhydrides, in phosphorus-containing anhydrides|GO:0003824,catalytic activity|GO:0016817,hydrolase activity, acting on acid anhydrides|GO:0017111,nucleoside-triphosphatase activity|GO:0016462,pyrophosphatase activity|GO:0003774,motor activity|GO:0008574,ATP-dependent microtubule motor activity, plus-end-directed|GO:004550…	bta04962,Vasopressin-regulated water reabsorption	http://www.uniprot.org/uniprot/P61285	False
Q0VCA3	1.62651	0.701782	Q0VCA3	LETM1	GO:0022607,cellular component assembly|GO:0070271,protein complex biogenesis|GO:0043933,macromolecular complex subunit organization|GO:0050801,ion homeostasis|GO:0034214,protein hexamerization|GO:0055074,calcium ion homeostasis|GO:0098771,inorganic ion homeostasis|GO:0071840,cellular component organization or biogenesis|GO:0051560,mitochondrial calcium ion homeostasis|GO:0072507,divalent inorgani…	GO:0044464,cell part|GO:0031975,envelope|GO:0043229,intracellular organelle|GO:0043227,membrane-bounded organelle|GO:0043226,organelle|GO:0031224,intrinsic component of membrane|GO:0005737,cytoplasm|GO:0031090,organelle membrane|GO:0016021,integral component of membrane|GO:0016020,membrane|GO:0044444,cytoplasmic part|GO:0005739,mitochondrion|GO:0031967,organelle envelope|GO:0031966,mitochondrial …	GO:0043169,cation binding|GO:0043167,ion binding|GO:0005488,binding|GO:0046872,metal ion binding|GO:0005509,calcium ion binding|GO:0099516,ion antiporter activity|GO:0044877,macromolecular complex binding|GO:0015085,calcium ion transmembrane transporter activity|GO:0015491,cation:cation antiporter activity|GO:0015077,monovalent inorganic cation transmembrane transporter activity|GO:0072509,divale…		http://www.uniprot.org/uniprot/Q0VCA3	False
A6H7I5	1.63697	0.711024	A6H7I5	DNM2	GO:0022604,regulation of cell morphogenesis|GO:0048638,regulation of developmental growth|GO:0044707,single-multicellular organism process|GO:0010975,regulation of neuron projection development|GO:0048589,developmental growth|GO:0022603,regulation of anatomical structure morphogenesis|GO:0030030,cell projection organization|GO:0030154,cell differentiation|GO:0048812,neuron projection morphogenesi…	GO:0098590,plasma membrane region|GO:0044464,cell part|GO:0030427,site of polarized growth|GO:0030426,growth cone|GO:0043229,intracellular organelle|GO:0043228,non-membrane-bounded organelle|GO:0045202,synapse|GO:0005622,intracellular|GO:0005874,microtubule|GO:0043226,organelle|GO:0030054,cell junction|GO:0097060,synaptic membrane|GO:0098805,whole membrane|GO:0016020,membrane|GO:0097458,neuron pa…	GO:0035639,purine ribonucleoside triphosphate binding|GO:0005488,binding|GO:0043167,ion binding|GO:1901363,heterocyclic compound binding|GO:1901265,nucleoside phosphate binding|GO:0001882,nucleoside binding|GO:0043168,anion binding|GO:0016462,pyrophosphatase activity|GO:0000166,nucleotide binding|GO:0032561,guanyl ribonucleotide binding|GO:0001883,purine nucleoside binding|GO:0032549,ribonucleosi…	bta04144,Endocytosis|bta04721,Synaptic vesicle cycle|bta04961,Endocrine and other factor-regulated calcium reabsorption|bta04072,Phospholipase D signaling pathway|bta05100,Bacterial invasion of epithelial cells	http://www.uniprot.org/uniprot/A6H7I5	False
Q0VFX8	1.63958	0.71333	Q0VFX8	CRIP2			GO:0043169,cation binding|GO:0046914,transition metal ion binding|GO:0043167,ion binding|GO:0005488,binding|GO:0046872,metal ion binding|GO:0008270,zinc ion binding		http://www.uniprot.org/uniprot/Q0VFX8	False
Q1RMH8	1.64241	0.715816	Q1RMH8	SNX3	GO:0033157,regulation of intracellular protein transport|GO:0008104,protein localization|GO:0006909,phagocytosis|GO:0080090,regulation of primary metabolic process|GO:0019222,regulation of metabolic process|GO:0051049,regulation of transport|GO:0032386,regulation of intracellular transport|GO:0032387,negative regulation of intracellular transport|GO:0048583,regulation of response to stimulus|GO:0…	GO:0044421,extracellular region part|GO:0019898,extrinsic component of membrane|GO:0030139,endocytic vesicle|GO:0043229,intracellular organelle|GO:0030135,coated vesicle|GO:0043226,organelle|GO:0010008,endosome membrane|GO:0005737,cytoplasm|GO:0030904,retromer complex|GO:0070062,extracellular exosome|GO:0016023,cytoplasmic, membrane-bounded vesicle|GO:0031410,cytoplasmic vesicle|GO:0098805,whole …	GO:0043168,anion binding|GO:0070273,phosphatidylinositol-4-phosphate binding|GO:0010314,phosphatidylinositol-5-phosphate binding|GO:0035091,phosphatidylinositol binding|GO:0005543,phospholipid binding|GO:0032266,phosphatidylinositol-3-phosphate binding|GO:0019899,enzyme binding|GO:0043167,ion binding|GO:1902936,phosphatidylinositol bisphosphate binding|GO:0019903,protein phosphatase binding|GO:00…	bta04144,Endocytosis	http://www.uniprot.org/uniprot/Q1RMH8	False
P00727	1.65141	0.723697	P00727	LAP3	GO:0044238,primary metabolic process|GO:0019538,protein metabolic process|GO:0043170,macromolecule metabolic process|GO:0071704,organic substance metabolic process|GO:0008152,metabolic process|GO:0006508,proteolysis|GO:1901564,organonitrogen compound metabolic process|GO:0006807,nitrogen compound metabolic process	GO:0031974,membrane-enclosed lumen|GO:0043229,intracellular organelle|GO:0005924,cell-substrate adherens junction|GO:0005925,focal adhesion|GO:0043227,membrane-bounded organelle|GO:0043226,organelle|GO:0030054,cell junction|GO:0030055,cell-substrate junction|GO:0005737,cytoplasm|GO:0070062,extracellular exosome|GO:0031981,nuclear lumen|GO:0005634,nucleus|GO:0005739,mitochondrion|GO:0031988,membra…	GO:0004177,aminopeptidase activity|GO:0046914,transition metal ion binding|GO:0016787,hydrolase activity|GO:0003824,catalytic activity|GO:0043169,cation binding|GO:0030145,manganese ion binding|GO:0043167,ion binding|GO:0008238,exopeptidase activity|GO:0070011,peptidase activity, acting on L-amino acid peptides|GO:0005488,binding|GO:0008233,peptidase activity|GO:0046872,metal ion binding|GO:00082…	bta00480,Glutathione metabolism|bta00330,Arginine and proline metabolism|bta01100,Metabolic pathways	http://www.uniprot.org/uniprot/P00727	False
P55906	1.65475	0.726614	P55906	TGFBI	GO:0007155,cell adhesion|GO:0022610,biological adhesion|GO:0044699,single-organism process|GO:0008283,cell proliferation	GO:0044421,extracellular region part|GO:0005576,extracellular region|GO:0005578,proteinaceous extracellular matrix|GO:0031012,extracellular matrix	GO:0005178,integrin binding|GO:0005518,collagen binding|GO:0050840,extracellular matrix binding|GO:0044877,macromolecular complex binding|GO:0005488,binding|GO:0005515,protein binding|GO:0032403,protein complex binding|GO:0005102,receptor binding|GO:0050839,cell adhesion molecule binding		http://www.uniprot.org/uniprot/P55906	False
Q3T0M0	1.65586	0.727585	Q3T0M0	VPS29	GO:0016197,endosomal transport|GO:0033036,macromolecule localization|GO:0008104,protein localization|GO:0016192,vesicle-mediated transport|GO:0046907,intracellular transport|GO:1990126,retrograde transport, endosome to plasma membrane|GO:0006810,transport|GO:0045184,establishment of protein localization|GO:0044765,single-organism transport|GO:0044699,single-organism process|GO:0042147,retrograde …	GO:0005770,late endosome|GO:0043229,intracellular organelle|GO:0043227,membrane-bounded organelle|GO:0043226,organelle|GO:0010008,endosome membrane|GO:0005737,cytoplasm|GO:0044446,intracellular organelle part|GO:0031090,organelle membrane|GO:0098805,whole membrane|GO:0016020,membrane|GO:0098588,bounding membrane of organelle|GO:0012505,endomembrane system|GO:0043234,protein complex|GO:0032991,mac…	GO:0043169,cation binding|GO:0046872,metal ion binding|GO:0005488,binding|GO:0043167,ion binding|GO:0008565,protein transporter activity|GO:0022892,substrate-specific transporter activity|GO:0046914,transition metal ion binding|GO:0005215,transporter activity|GO:0008270,zinc ion binding|GO:0015197,peptide transporter activity	bta04144,Endocytosis	http://www.uniprot.org/uniprot/Q3T0M0	False
Q2KHU0	1.65597	0.727677	Q2KHU0	PSPH	GO:0016311,dephosphorylation|GO:0019752,carboxylic acid metabolic process|GO:0044249,cellular biosynthetic process|GO:0006807,nitrogen compound metabolic process|GO:0044281,small molecule metabolic process|GO:0044283,small molecule biosynthetic process|GO:0009069,serine family amino acid metabolic process|GO:0044699,single-organism process|GO:1901576,organic substance biosynthetic process|GO:0044…	GO:0005737,cytoplasm|GO:0044464,cell part|GO:0005623,cell|GO:0005622,intracellular|GO:0044424,intracellular part	GO:0005488,binding|GO:0016787,hydrolase activity|GO:0043167,ion binding|GO:0016791,phosphatase activity|GO:0043169,cation binding|GO:0000287,magnesium ion binding|GO:0016788,hydrolase activity, acting on ester bonds|GO:0004647,phosphoserine phosphatase activity|GO:0042578,phosphoric ester hydrolase activity|GO:0003824,catalytic activity|GO:0005509,calcium ion binding|GO:0005515,protein binding|GO…	bta01200,Carbon metabolism|bta00260,Glycine, serine and threonine metabolism|bta01100,Metabolic pathways|bta01230,Biosynthesis of amino acids	http://www.uniprot.org/uniprot/Q2KHU0	False
Q3T168	1.65615	0.727837	Q3T168	CACYBP	GO:0051716,cellular response to stimulus|GO:1990830,cellular response to leukemia inhibitory factor|GO:0034097,response to cytokine|GO:0071345,cellular response to cytokine stimulus|GO:0050896,response to stimulus|GO:0009987,cellular process|GO:0071310,cellular response to organic substance|GO:0070887,cellular response to chemical stimulus|GO:1990823,response to leukemia inhibitory factor|GO:0042…	GO:0031970,organelle envelope lumen|GO:0031974,membrane-enclosed lumen|GO:0031975,envelope|GO:0043229,intracellular organelle|GO:0043227,membrane-bounded organelle|GO:0043226,organelle|GO:0005737,cytoplasm|GO:0070062,extracellular exosome|GO:0031981,nuclear lumen|GO:0005634,nucleus|GO:0005635,nuclear envelope|GO:0031988,membrane-bounded vesicle|GO:0005654,nucleoplasm|GO:0030877,beta-catenin destr…	GO:0005488,binding|GO:0005515,protein binding|GO:0046983,protein dimerization activity|GO:0042802,identical protein binding|GO:0042803,protein homodimerization activity|GO:0031625,ubiquitin protein ligase binding|GO:0044389,ubiquitin-like protein ligase binding|GO:0019899,enzyme binding|GO:0019904,protein domain specific binding	bta04310,Wnt signaling pathway	http://www.uniprot.org/uniprot/Q3T168	False
Q17R14	1.65799	0.729436	Q17R14	MYO1D	GO:0044238,primary metabolic process|GO:0009892,negative regulation of metabolic process|GO:0080090,regulation of primary metabolic process|GO:0019222,regulation of metabolic process|GO:0016311,dephosphorylation|GO:0010921,regulation of phosphatase activity|GO:0010923,negative regulation of phosphatase activity|GO:0031323,regulation of cellular metabolic process|GO:0044092,negative regulation of …	GO:0098590,plasma membrane region|GO:0015629,actin cytoskeleton|GO:0030425,dendrite|GO:0030424,axon|GO:0043229,intracellular organelle|GO:0043228,non-membrane-bounded organelle|GO:0044430,cytoskeletal part|GO:0043227,membrane-bounded organelle|GO:0043226,organelle|GO:0005856,cytoskeleton|GO:0031982,vesicle|GO:0043209,myelin sheath|GO:0031410,cytoplasmic vesicle|GO:0098805,whole membrane|GO:001602…	GO:0035639,purine ribonucleoside triphosphate binding|GO:0044877,macromolecular complex binding|GO:0005488,binding|GO:0016887,ATPase activity|GO:0043167,ion binding|GO:1901363,heterocyclic compound binding|GO:0001883,purine nucleoside binding|GO:0001882,nucleoside binding|GO:0043168,anion binding|GO:0042623,ATPase activity, coupled|GO:0000166,nucleotide binding|GO:0003779,actin binding|GO:1901265…		http://www.uniprot.org/uniprot/Q17R14	False
Q3T0E7	1.67345	0.742825	Q3T0E7	PPP1CA	GO:0032922,circadian regulation of gene expression|GO:0008152,metabolic process|GO:0019222,regulation of metabolic process|GO:0016311,dephosphorylation|GO:0006470,protein dephosphorylation|GO:0009416,response to light stimulus|GO:0006091,generation of precursor metabolites and energy|GO:0050789,regulation of biological process|GO:0051301,cell division|GO:0009605,response to external stimulus|GO:0…	GO:1903293,phosphatase complex|GO:0031974,membrane-enclosed lumen|GO:0043229,intracellular organelle|GO:0043228,non-membrane-bounded organelle|GO:0072357,PTW/PP1 phosphatase complex|GO:0043226,organelle|GO:0005737,cytoplasm|GO:0031981,nuclear lumen|GO:0005730,nucleolus|GO:0043227,membrane-bounded organelle|GO:0005634,nucleus|GO:0005654,nucleoplasm|GO:0008287,protein serine/threonine phosphatase c…	GO:0016787,hydrolase activity|GO:0016791,phosphatase activity|GO:0043169,cation binding|GO:0016788,hydrolase activity, acting on ester bonds|GO:0043167,ion binding|GO:0042578,phosphoric ester hydrolase activity|GO:0003824,catalytic activity|GO:0004721,phosphoprotein phosphatase activity|GO:0046872,metal ion binding|GO:0005488,binding	bta04728,Dopaminergic synapse|bta05168,Herpes simplex virus 1 infection|bta05034,Alcoholism|bta04611,Platelet activation|bta05205,Proteoglycans in cancer|bta04720,Long-term potentiation|bta04510,Focal adhesion|bta05031,Amphetamine addiction|bta04931,Insulin resistance|bta04270,Vascular smooth muscle contraction|bta04910,Insulin signaling pathway|bta04261,Adrenergic signaling in cardiomyocytes|bta…	http://www.uniprot.org/uniprot/Q3T0E7	False
Q4U5R3	1.67688	0.745783	Q4U5R3	PSME1	GO:0009894,regulation of catabolic process|GO:0044238,primary metabolic process|GO:0009893,positive regulation of metabolic process|GO:0031329,regulation of cellular catabolic process|GO:0010564,regulation of cell cycle process|GO:0031325,positive regulation of cellular metabolic process|GO:0031323,regulation of cellular metabolic process|GO:1903047,mitotic cell cycle process|GO:0044770,cell cycl…	GO:0043234,protein complex|GO:0032991,macromolecular complex|GO:0022624,proteasome accessory complex|GO:0044464,cell part|GO:0008537,proteasome activator complex|GO:0005623,cell|GO:0005622,intracellular|GO:0044424,intracellular part|GO:0000502,proteasome complex|GO:0005737,cytoplasm	GO:0030234,enzyme regulator activity|GO:0061134,peptidase regulator activity|GO:0061133,endopeptidase activator activity|GO:0008047,enzyme activator activity|GO:0016504,peptidase activator activity|GO:0098772,molecular function regulator|GO:0061135,endopeptidase regulator activity		http://www.uniprot.org/uniprot/Q4U5R3	False
Q3MHF7	1.68136	0.749631	Q3MHF7	MTAP	GO:0006555,methionine metabolic process|GO:0071267,L-methionine salvage|GO:0019752,carboxylic acid metabolic process|GO:0071265,L-methionine biosynthetic process|GO:0034654,nucleobase-containing compound biosynthetic process|GO:0034641,cellular nitrogen compound metabolic process|GO:0006807,nitrogen compound metabolic process|GO:0009067,aspartate family amino acid biosynthetic process|GO:0009163,…	GO:0005737,cytoplasm|GO:0043231,intracellular membrane-bounded organelle|GO:0005634,nucleus|GO:0044464,cell part|GO:0005623,cell|GO:0005622,intracellular|GO:0043229,intracellular organelle|GO:0044424,intracellular part|GO:0043227,membrane-bounded organelle|GO:0043226,organelle	GO:0004731,purine-nucleoside phosphorylase activity|GO:0016763,transferase activity, transferring pentosyl groups|GO:0004645,phosphorylase activity|GO:0003824,catalytic activity|GO:0016740,transferase activity|GO:0016757,transferase activity, transferring glycosyl groups|GO:0017061,S-methyl-5-thioadenosine phosphorylase activity|GO:0016758,transferase activity, transferring hexosyl groups	bta01100,Metabolic pathways|bta00270,Cysteine and methionine metabolism	http://www.uniprot.org/uniprot/Q3MHF7	False
Q2TBR0	1.68485	0.752617	Q2TBR0	PCCB	GO:0008152,metabolic process|GO:0006631,fatty acid metabolic process|GO:0019752,carboxylic acid metabolic process|GO:0044248,cellular catabolic process|GO:0009062,fatty acid catabolic process|GO:0044281,small molecule metabolic process|GO:0044282,small molecule catabolic process|GO:0044242,cellular lipid catabolic process|GO:0044699,single-organism process|GO:0044712,single-organism catabolic pro…	GO:0005737,cytoplasm|GO:0043231,intracellular membrane-bounded organelle|GO:0043233,organelle lumen|GO:0044464,cell part|GO:0044444,cytoplasmic part|GO:0031974,membrane-enclosed lumen|GO:0005622,intracellular|GO:0044446,intracellular organelle part|GO:0070013,intracellular organelle lumen|GO:0043229,intracellular organelle|GO:0005739,mitochondrion|GO:0044429,mitochondrial part|GO:0005759,mitochon…	GO:0035639,purine ribonucleoside triphosphate binding|GO:0016885,ligase activity, forming carbon-carbon bonds|GO:0005488,binding|GO:0043167,ion binding|GO:1901363,heterocyclic compound binding|GO:1901265,nucleoside phosphate binding|GO:0001882,nucleoside binding|GO:0043168,anion binding|GO:0004658,propionyl-CoA carboxylase activity|GO:0000166,nucleotide binding|GO:0001883,purine nucleoside bindin…	bta01200,Carbon metabolism|bta01100,Metabolic pathways|bta00640,Propanoate metabolism|bta00630,Glyoxylate and dicarboxylate metabolism|bta00280,Valine, leucine and isoleucine degradation	http://www.uniprot.org/uniprot/Q2TBR0	False
Q148H0	1.68831	0.755576	Q148H0	APOO	GO:0006869,lipid transport|GO:0061024,membrane organization|GO:0042407,cristae formation|GO:0007005,mitochondrion organization|GO:0007007,inner mitochondrial membrane organization|GO:0007006,mitochondrial membrane organization|GO:0071840,cellular component organization or biogenesis|GO:0016043,cellular component organization|GO:0044699,single-organism process|GO:0071702,organic substance transpor…	GO:0005783,endoplasmic reticulum|GO:0034361,very-low-density lipoprotein particle|GO:0044464,cell part|GO:0098573,intrinsic component of mitochondrial membrane|GO:0005789,endoplasmic reticulum membrane|GO:0031305,integral component of mitochondrial inner membrane|GO:0031304,intrinsic component of mitochondrial inner membrane|GO:0043229,intracellular organelle|GO:0031301,integral component of orga…			http://www.uniprot.org/uniprot/Q148H0	False
P98133	1.70166	0.766944	P98133	FBN1	GO:0008104,protein localization|GO:0019220,regulation of phosphate metabolic process|GO:0080090,regulation of primary metabolic process|GO:0019222,regulation of metabolic process|GO:0048585,negative regulation of response to stimulus|GO:0048583,regulation of response to stimulus|GO:0032147,activation of protein kinase activity|GO:0030509,BMP signaling pathway|GO:0072359,circulatory system develop…	GO:0043205,fibril|GO:0005578,proteinaceous extracellular matrix|GO:0005576,extracellular region|GO:0001527,microfibril|GO:0031012,extracellular matrix|GO:0044420,extracellular matrix component|GO:0044421,extracellular region part|GO:0005604,basement membrane|GO:0043230,extracellular organelle|GO:0070062,extracellular exosome|GO:0044464,cell part|GO:0005623,cell|GO:0005622,intracellular|GO:0005615…	GO:0043169,cation binding|GO:0005201,extracellular matrix structural constituent|GO:0005198,structural molecule activity|GO:0043167,ion binding|GO:0005509,calcium ion binding|GO:0046872,metal ion binding|GO:0005488,binding|GO:1901681,sulfur compound binding|GO:0005178,integrin binding|GO:0050839,cell adhesion molecule binding|GO:0005179,hormone activity|GO:0097367,carbohydrate derivative binding|…		http://www.uniprot.org/uniprot/P98133	False
A7YY49	1.70357	0.768565	A7YY49	SURF4		GO:0005783,endoplasmic reticulum|GO:0033116,endoplasmic reticulum-Golgi intermediate compartment membrane|GO:0005789,endoplasmic reticulum membrane|GO:0042175,nuclear outer membrane-endoplasmic reticulum membrane network|GO:0043229,intracellular organelle|GO:0005622,intracellular|GO:0043227,membrane-bounded organelle|GO:0043226,organelle|GO:0031224,intrinsic component of membrane|GO:0005737,cytop…			http://www.uniprot.org/uniprot/A7YY49	False
Q17QJ1	1.70903	0.77318	Q17QJ1	ACSF2	GO:0044238,primary metabolic process|GO:0006631,fatty acid metabolic process|GO:0006629,lipid metabolic process|GO:0006082,organic acid metabolic process|GO:0044237,cellular metabolic process|GO:0009987,cellular process|GO:0044710,single-organism metabolic process|GO:0019752,carboxylic acid metabolic process|GO:0032787,monocarboxylic acid metabolic process|GO:0071704,organic substance metabolic p…	GO:0005737,cytoplasm|GO:0043231,intracellular membrane-bounded organelle|GO:0044464,cell part|GO:0043229,intracellular organelle|GO:0005739,mitochondrion|GO:0005622,intracellular|GO:0044444,cytoplasmic part|GO:0005623,cell|GO:0044424,intracellular part|GO:0043227,membrane-bounded organelle|GO:0043226,organelle	GO:0035639,purine ribonucleoside triphosphate binding|GO:0005488,binding|GO:0043167,ion binding|GO:1901363,heterocyclic compound binding|GO:1901265,nucleoside phosphate binding|GO:0001882,nucleoside binding|GO:0043168,anion binding|GO:0000166,nucleotide binding|GO:0001883,purine nucleoside binding|GO:0032549,ribonucleoside binding|GO:0017076,purine nucleotide binding|GO:0005524,ATP binding|GO:003…		http://www.uniprot.org/uniprot/Q17QJ1	False
A0JN52	1.71279	0.776348	A0JN52	SF3B3	GO:0009894,regulation of catabolic process|GO:0009895,negative regulation of catabolic process|GO:0009892,negative regulation of metabolic process|GO:0080090,regulation of primary metabolic process|GO:0019222,regulation of metabolic process|GO:0090304,nucleic acid metabolic process|GO:0042176,regulation of protein catabolic process|GO:0042177,negative regulation of protein catabolic process|GO:00…	GO:0005622,intracellular|GO:0032991,macromolecular complex|GO:0043231,intracellular membrane-bounded organelle|GO:0071013,catalytic step 2 spliceosome|GO:0044464,cell part|GO:0005623,cell|GO:0043226,organelle|GO:0044446,intracellular organelle part|GO:0043229,intracellular organelle|GO:0044428,nuclear part|GO:0044422,organelle part|GO:0005689,U12-type spliceosomal complex|GO:0044424,intracellular…	GO:0097159,organic cyclic compound binding|GO:0005488,binding|GO:0003676,nucleic acid binding|GO:1901363,heterocyclic compound binding|GO:0003723,RNA binding|GO:0005515,protein binding|GO:0044877,macromolecular complex binding|GO:0032403,protein complex binding	bta03040,Spliceosome	http://www.uniprot.org/uniprot/A0JN52	False
F1N152	1.71542	0.778562	F1N152	HTRA1	GO:0080090,regulation of primary metabolic process|GO:0019222,regulation of metabolic process|GO:0048585,negative regulation of response to stimulus|GO:0048583,regulation of response to stimulus|GO:0030509,BMP signaling pathway|GO:0007165,signal transduction|GO:0007166,cell surface receptor signaling pathway|GO:0007167,enzyme linked receptor protein signaling pathway|GO:1901362,organic cyclic com…	GO:0005737,cytoplasm|GO:0005622,intracellular|GO:0043230,extracellular organelle|GO:0070062,extracellular exosome|GO:0044421,extracellular region part|GO:0043227,membrane-bounded organelle|GO:0005829,cytosol|GO:0044464,cell part|GO:0005623,cell|GO:0031988,membrane-bounded vesicle|GO:0031012,extracellular matrix|GO:0044444,cytoplasmic part|GO:0005576,extracellular region|GO:0044424,intracellular p…	GO:0004252,serine-type endopeptidase activity|GO:0004175,endopeptidase activity|GO:0017171,serine hydrolase activity|GO:0016787,hydrolase activity|GO:0019838,growth factor binding|GO:0003824,catalytic activity|GO:0070011,peptidase activity, acting on L-amino acid peptides|GO:0005488,binding|GO:0005515,protein binding|GO:0008233,peptidase activity|GO:0005520,insulin-like growth factor binding|GO:0…		http://www.uniprot.org/uniprot/F1N152	False
P15690	1.71687	0.779781	P15690	NDUFS1	GO:0042391,regulation of membrane potential|GO:0009141,nucleoside triphosphate metabolic process|GO:0009144,purine nucleoside triphosphate metabolic process|GO:0009167,purine ribonucleoside monophosphate metabolic process|GO:0034641,cellular nitrogen compound metabolic process|GO:0006807,nitrogen compound metabolic process|GO:1901360,organic cyclic compound metabolic process|GO:0044281,small mole…	GO:0044464,cell part|GO:0031970,organelle envelope lumen|GO:0031974,membrane-enclosed lumen|GO:1990204,oxidoreductase complex|GO:0043229,intracellular organelle|GO:0043227,membrane-bounded organelle|GO:0043226,organelle|GO:0005737,cytoplasm|GO:0031090,organelle membrane|GO:0098796,membrane protein complex|GO:0043209,myelin sheath|GO:0016020,membrane|GO:0098803,respiratory chain complex|GO:0044444…	GO:0005488,binding|GO:0043169,cation binding|GO:0051539,4 iron, 4 sulfur cluster binding|GO:0003824,catalytic activity|GO:0008137,NADH dehydrogenase (ubiquinone) activity|GO:0051536,iron-sulfur cluster binding|GO:0051537,2 iron, 2 sulfur cluster binding|GO:0043167,ion binding|GO:0016655,oxidoreductase activity, acting on NAD(P)H, quinone or similar compound as acceptor|GO:0050136,NADH dehydrogena…	bta05012,Parkinson disease|bta05010,Alzheimer disease|bta04932,Non-alcoholic fatty liver disease|bta05016,Huntington disease|bta01100,Metabolic pathways|bta00190,Oxidative phosphorylation	http://www.uniprot.org/uniprot/P15690	False
Q32LA7	1.72447	0.786152	Q32LA7	H2AFV	GO:0009892,negative regulation of metabolic process|GO:0080090,regulation of primary metabolic process|GO:0009890,negative regulation of biosynthetic process|GO:0031327,negative regulation of cellular biosynthetic process|GO:0031326,regulation of cellular biosynthetic process|GO:0031324,negative regulation of cellular metabolic process|GO:0031323,regulation of cellular metabolic process|GO:004002…	GO:0044815,DNA packaging complex|GO:0043229,intracellular organelle|GO:0043228,non-membrane-bounded organelle|GO:0000785,chromatin|GO:0000786,nucleosome|GO:0043227,membrane-bounded organelle|GO:0043226,organelle|GO:0031982,vesicle|GO:0005634,nucleus|GO:0031988,membrane-bounded vesicle|GO:0005694,chromosome|GO:0032991,macromolecular complex|GO:1903561,extracellular vesicle|GO:0070062,extracellular…	GO:0003676,nucleic acid binding|GO:0097159,organic cyclic compound binding|GO:0005488,binding|GO:0005515,protein binding|GO:0003677,DNA binding|GO:0046983,protein dimerization activity|GO:0046982,protein heterodimerization activity|GO:1901363,heterocyclic compound binding	bta05322,Systemic lupus erythematosus|bta05034,Alcoholism	http://www.uniprot.org/uniprot/Q32LA7	False
Q0Z7W6	1.72479	0.786424	Q0Z7W6	TMX1	GO:0006457,protein folding|GO:0042592,homeostatic process|GO:0050789,regulation of biological process|GO:0044699,single-organism process|GO:0044267,cellular protein metabolic process|GO:0044710,single-organism metabolic process|GO:0044260,cellular macromolecule metabolic process|GO:0071704,organic substance metabolic process|GO:0065007,biological regulation|GO:0065008,regulation of biological qua…	GO:0005783,endoplasmic reticulum|GO:0031974,membrane-enclosed lumen|GO:0005789,endoplasmic reticulum membrane|GO:0042175,nuclear outer membrane-endoplasmic reticulum membrane network|GO:0043229,intracellular organelle|GO:0043228,non-membrane-bounded organelle|GO:0043227,membrane-bounded organelle|GO:0043226,organelle|GO:0031224,intrinsic component of membrane|GO:0005737,cytoplasm|GO:0031090,organ…	GO:0016853,isomerase activity|GO:0015036,disulfide oxidoreductase activity|GO:0016860,intramolecular oxidoreductase activity|GO:0003824,catalytic activity|GO:0003756,protein disulfide isomerase activity|GO:0016667,oxidoreductase activity, acting on a sulfur group of donors|GO:0016864,intramolecular oxidoreductase activity, transposing S-S bonds|GO:0016491,oxidoreductase activity		http://www.uniprot.org/uniprot/Q0Z7W6	False
Q59HJ6	1.74408	0.802463	Q59HJ6	LONP1	GO:0080090,regulation of primary metabolic process|GO:0019222,regulation of metabolic process|GO:2000112,regulation of cellular macromolecule biosynthetic process|GO:0007005,mitochondrion organization|GO:0051716,cellular response to stimulus|GO:0000002,mitochondrial genome maintenance|GO:0001666,response to hypoxia|GO:0071840,cellular component organization or biogenesis|GO:0070271,protein comple…	GO:0031974,membrane-enclosed lumen|GO:0043229,intracellular organelle|GO:0043228,non-membrane-bounded organelle|GO:0042645,mitochondrial nucleoid|GO:0043227,membrane-bounded organelle|GO:0009295,nucleoid|GO:0005737,cytoplasm|GO:0016020,membrane|GO:0005739,mitochondrion|GO:0043226,organelle|GO:0005759,mitochondrial matrix|GO:0043231,intracellular membrane-bounded organelle|GO:0043232,intracellular…	GO:0004176,ATP-dependent peptidase activity|GO:0004252,serine-type endopeptidase activity|GO:0004175,endopeptidase activity|GO:0003676,nucleic acid binding|GO:0035639,purine ribonucleoside triphosphate binding|GO:0019899,enzyme binding|GO:0005488,binding|GO:0016887,ATPase activity|GO:0003677,DNA binding|GO:0070182,DNA polymerase binding|GO:0008233,peptidase activity|GO:0043167,ion binding|GO:1901…		http://www.uniprot.org/uniprot/Q59HJ6	False
P05631	1.74649	0.804461	P05631	ATP5C1	GO:0009167,purine ribonucleoside monophosphate metabolic process|GO:0009165,nucleotide biosynthetic process|GO:0009163,nucleoside biosynthetic process|GO:0009161,ribonucleoside monophosphate metabolic process|GO:1901362,organic cyclic compound biosynthetic process|GO:0042451,purine nucleoside biosynthetic process|GO:0009168,purine ribonucleoside monophosphate biosynthetic process|GO:0044710,singl…	GO:0044464,cell part|GO:0031975,envelope|GO:0043229,intracellular organelle|GO:0031988,membrane-bounded vesicle|GO:0043227,membrane-bounded organelle|GO:0043226,organelle|GO:0045261,proton-transporting ATP synthase complex, catalytic core F(1)|GO:0033178,proton-transporting two-sector ATPase complex, catalytic domain|GO:0031982,vesicle|GO:0098796,membrane protein complex|GO:0043209,myelin sheath|…	GO:0003676,nucleic acid binding|GO:0036442,hydrogen-exporting ATPase activity|GO:0005488,binding|GO:0016887,ATPase activity|GO:1901363,heterocyclic compound binding|GO:0042625,ATPase coupled ion transmembrane transporter activity|GO:0042626,ATPase activity, coupled to transmembrane movement of substances|GO:0016820,hydrolase activity, acting on acid anhydrides, catalyzing transmembrane movement o…	bta05010,Alzheimer disease|bta01100,Metabolic pathways|bta05016,Huntington disease|bta05012,Parkinson disease|bta00190,Oxidative phosphorylation	http://www.uniprot.org/uniprot/P05631	False
Q3B7N0	1.74698	0.804864	Q3B7N0	CDH13	GO:0022610,biological adhesion|GO:0098609,cell-cell adhesion|GO:0007155,cell adhesion|GO:0007156,homophilic cell adhesion via plasma membrane adhesion molecules|GO:0098742,cell-cell adhesion via plasma-membrane adhesion molecules	GO:0016020,membrane|GO:0044464,cell part|GO:0005623,cell|GO:0071944,cell periphery|GO:0005886,plasma membrane|GO:0044425,membrane part|GO:0031224,intrinsic component of membrane|GO:0031225,anchored component of membrane	GO:0043169,cation binding|GO:0043167,ion binding|GO:0005488,binding|GO:0046872,metal ion binding|GO:0005509,calcium ion binding|GO:0005515,protein binding|GO:0046983,protein dimerization activity|GO:0042802,identical protein binding|GO:0042803,protein homodimerization activity		http://www.uniprot.org/uniprot/Q3B7N0	False
Q9N285	1.75024	0.807554	Q9N285	MTCH2	GO:0006810,transport|GO:0051179,localization|GO:0051234,establishment of localization|GO:0009987,cellular process|GO:0012501,programmed cell death|GO:0050789,regulation of biological process|GO:0006915,apoptotic process|GO:0050794,regulation of cellular process|GO:0043065,positive regulation of apoptotic process|GO:0048518,positive regulation of biological process|GO:0043067,regulation of program…	GO:0044464,cell part|GO:0031975,envelope|GO:0043229,intracellular organelle|GO:0043227,membrane-bounded organelle|GO:0043226,organelle|GO:0031224,intrinsic component of membrane|GO:0005737,cytoplasm|GO:0031090,organelle membrane|GO:0016021,integral component of membrane|GO:0016020,membrane|GO:0044444,cytoplasmic part|GO:0005739,mitochondrion|GO:0031967,organelle envelope|GO:0031966,mitochondrial …			http://www.uniprot.org/uniprot/Q9N285	False
P0CB32	1.75959	0.815237	P0CB32	HSPA1L	GO:0033157,regulation of intracellular protein transport|GO:0008104,protein localization|GO:0032388,positive regulation of intracellular transport|GO:0051049,regulation of transport|GO:0032386,regulation of intracellular transport|GO:0071840,cellular component organization or biogenesis|GO:0000003,reproduction|GO:0070727,cellular macromolecule localization|GO:0048518,positive regulation of biolog…	GO:0043229,intracellular organelle|GO:0043227,membrane-bounded organelle|GO:0043226,organelle|GO:0008180,COP9 signalosome|GO:0005737,cytoplasm|GO:0005615,extracellular space|GO:0005634,nucleus|GO:0072562,blood microparticle|GO:0005576,extracellular region|GO:0044297,cell body|GO:0043234,protein complex|GO:0032991,macromolecular complex|GO:0043231,intracellular membrane-bounded organelle|GO:000582…	GO:0035639,purine ribonucleoside triphosphate binding|GO:0005488,binding|GO:0043167,ion binding|GO:1901363,heterocyclic compound binding|GO:1901265,nucleoside phosphate binding|GO:0001882,nucleoside binding|GO:0043168,anion binding|GO:0051082,unfolded protein binding|GO:0000166,nucleotide binding|GO:0001883,purine nucleoside binding|GO:0032549,ribonucleoside binding|GO:0017076,purine nucleotide b…	bta03040,Spliceosome|bta05169,Epstein-Barr virus infection|bta04213,Longevity regulating pathway - multiple species|bta05134,Legionellosis|bta04612,Antigen processing and presentation|bta05162,Measles|bta05164,Influenza A|bta04144,Endocytosis|bta04141,Protein processing in endoplasmic reticulum|bta04915,Estrogen signaling pathway|bta04010,MAPK signaling pathway|bta05145,Toxoplasmosis	http://www.uniprot.org/uniprot/P0CB32	False
P19483	1.76168	0.816952	P19483	ATP5A1	GO:0009167,purine ribonucleoside monophosphate metabolic process|GO:0009165,nucleotide biosynthetic process|GO:0009163,nucleoside biosynthetic process|GO:0009161,ribonucleoside monophosphate metabolic process|GO:1901362,organic cyclic compound biosynthetic process|GO:0042451,purine nucleoside biosynthetic process|GO:0009168,purine ribonucleoside monophosphate biosynthetic process|GO:0044710,singl…	GO:0044464,cell part|GO:0031975,envelope|GO:0043229,intracellular organelle|GO:0071944,cell periphery|GO:0043227,membrane-bounded organelle|GO:0043226,organelle|GO:0045261,proton-transporting ATP synthase complex, catalytic core F(1)|GO:0033178,proton-transporting two-sector ATPase complex, catalytic domain|GO:0031090,organelle membrane|GO:0098796,membrane protein complex|GO:0016020,membrane|GO:0…	GO:0035639,purine ribonucleoside triphosphate binding|GO:0036442,hydrogen-exporting ATPase activity|GO:0005488,binding|GO:0016887,ATPase activity|GO:0043167,ion binding|GO:1901363,heterocyclic compound binding|GO:0032550,purine ribonucleoside binding|GO:0001882,nucleoside binding|GO:0043168,anion binding|GO:0042625,ATPase coupled ion transmembrane transporter activity|GO:0042626,ATPase activity, …	bta05010,Alzheimer disease|bta01100,Metabolic pathways|bta05016,Huntington disease|bta05012,Parkinson disease|bta00190,Oxidative phosphorylation	http://www.uniprot.org/uniprot/P19483	False
Q58DM8	1.7656	0.82016	Q58DM8	ECHS1	GO:0034440,lipid oxidation|GO:0006631,fatty acid metabolic process|GO:0006635,fatty acid beta-oxidation|GO:0019752,carboxylic acid metabolic process|GO:0044248,cellular catabolic process|GO:0009062,fatty acid catabolic process|GO:0044281,small molecule metabolic process|GO:0044282,small molecule catabolic process|GO:0044242,cellular lipid catabolic process|GO:0044699,single-organism process|GO:00…	GO:0031974,membrane-enclosed lumen|GO:0043229,intracellular organelle|GO:0043227,membrane-bounded organelle|GO:0043226,organelle|GO:0005737,cytoplasm|GO:0070062,extracellular exosome|GO:0005739,mitochondrion|GO:0031988,membrane-bounded vesicle|GO:0005759,mitochondrial matrix|GO:1903561,extracellular vesicle|GO:0031982,vesicle|GO:0043230,extracellular organelle|GO:0043231,intracellular membrane-bo…	GO:0003824,catalytic activity|GO:0016835,carbon-oxygen lyase activity|GO:0016836,hydro-lyase activity|GO:0004300,enoyl-CoA hydratase activity|GO:0016829,lyase activity	bta00071,Fatty acid degradation|bta00640,Propanoate metabolism|bta00280,Valine, leucine and isoleucine degradation|bta01200,Carbon metabolism|bta01212,Fatty acid metabolism|bta00650,Butanoate metabolism|bta00410,beta-Alanine metabolism|bta00310,Lysine degradation|bta00062,Fatty acid elongation|bta01100,Metabolic pathways|bta00380,Tryptophan metabolism	http://www.uniprot.org/uniprot/Q58DM8	False
Q3ZCJ8	1.76885	0.822815	Q3ZCJ8	CTSC	GO:0044238,primary metabolic process|GO:0051604,protein maturation|GO:0019538,protein metabolic process|GO:0031638,zymogen activation|GO:0043170,macromolecule metabolic process|GO:0071704,organic substance metabolic process|GO:0010467,gene expression|GO:0008152,metabolic process|GO:0016485,protein processing|GO:0006508,proteolysis|GO:0044248,cellular catabolic process|GO:0044257,cellular protein …	GO:0005737,cytoplasm|GO:0000323,lytic vacuole|GO:0043231,intracellular membrane-bounded organelle|GO:0005773,vacuole|GO:0044464,cell part|GO:0044444,cytoplasmic part|GO:0005623,cell|GO:0005622,intracellular|GO:0005764,lysosome|GO:0043229,intracellular organelle|GO:0044424,intracellular part|GO:0043227,membrane-bounded organelle|GO:0043226,organelle|GO:0044421,extracellular region part|GO:0005576,…	GO:0016787,hydrolase activity|GO:0003824,catalytic activity|GO:0070011,peptidase activity, acting on L-amino acid peptides|GO:0008233,peptidase activity|GO:0008234,cysteine-type peptidase activity|GO:0004175,endopeptidase activity|GO:0004197,cysteine-type endopeptidase activity	bta04210,Apoptosis|bta04142,Lysosome	http://www.uniprot.org/uniprot/Q3ZCJ8	False
Q2KIA5	1.778	0.830255	Q2KIA5	DNM1L	GO:2001235,positive regulation of apoptotic signaling pathway|GO:0008104,protein localization|GO:0019220,regulation of phosphate metabolic process|GO:0080090,regulation of primary metabolic process|GO:0019222,regulation of metabolic process|GO:2001233,regulation of apoptotic signaling pathway|GO:0051049,regulation of transport|GO:0048584,positive regulation of response to stimulus|GO:0048583,regu…	GO:0008021,synaptic vesicle|GO:0005794,Golgi apparatus|GO:0031975,envelope|GO:0042579,microbody|GO:0043229,intracellular organelle|GO:0043228,non-membrane-bounded organelle|GO:0045202,synapse|GO:0005622,intracellular|GO:0005874,microtubule|GO:0043226,organelle|GO:0030054,cell junction|GO:0005856,cytoskeleton|GO:0031982,vesicle|GO:0016023,cytoplasmic, membrane-bounded vesicle|GO:0031410,cytoplasmi…	GO:0044389,ubiquitin-like protein ligase binding|GO:0035639,purine ribonucleoside triphosphate binding|GO:0019899,enzyme binding|GO:0005488,binding|GO:0043167,ion binding|GO:1901363,heterocyclic compound binding|GO:1901265,nucleoside phosphate binding|GO:0001882,nucleoside binding|GO:0043168,anion binding|GO:0016462,pyrophosphatase activity|GO:0000166,nucleotide binding|GO:0032561,guanyl ribonucl…	bta04668,TNF signaling pathway	http://www.uniprot.org/uniprot/Q2KIA5	False
Q27991	1.78246	0.833869	Q27991	MYH10	GO:0051234,establishment of localization|GO:0048468,cell development|GO:0061024,membrane organization|GO:0072359,circulatory system development|GO:0072358,cardiovascular system development|GO:0051656,establishment of organelle localization|GO:0071840,cellular component organization or biogenesis|GO:0021591,ventricular system development|GO:0042330,taxis|GO:0021592,fourth ventricle development|GO:…	GO:0032432,actin filament bundle|GO:0042995,cell projection|GO:0016020,membrane|GO:0015629,actin cytoskeleton|GO:0044464,cell part|GO:0030427,site of polarized growth|GO:0043232,intracellular non-membrane-bounded organelle|GO:0030425,dendrite|GO:0030424,axon|GO:0031594,neuromuscular junction|GO:0043229,intracellular organelle|GO:0043228,non-membrane-bounded organelle|GO:0045202,synapse|GO:0097610…	GO:0035639,purine ribonucleoside triphosphate binding|GO:0044877,macromolecular complex binding|GO:0005488,binding|GO:0016887,ATPase activity|GO:0043167,ion binding|GO:1901363,heterocyclic compound binding|GO:0001883,purine nucleoside binding|GO:0001882,nucleoside binding|GO:0043168,anion binding|GO:0000146,microfilament motor activity|GO:0042623,ATPase activity, coupled|GO:0000166,nucleotide bin…	bta04530,Tight junction	http://www.uniprot.org/uniprot/Q27991	False
Q58D55	1.7871	0.837623	Q58D55	GLB1	GO:0044238,primary metabolic process|GO:0005975,carbohydrate metabolic process|GO:0008152,metabolic process|GO:0071704,organic substance metabolic process	GO:0005737,cytoplasm|GO:0000323,lytic vacuole|GO:0043231,intracellular membrane-bounded organelle|GO:0005773,vacuole|GO:0044464,cell part|GO:0044444,cytoplasmic part|GO:0005623,cell|GO:0005622,intracellular|GO:0005764,lysosome|GO:0043229,intracellular organelle|GO:0044424,intracellular part|GO:0043227,membrane-bounded organelle|GO:0043226,organelle	GO:0016787,hydrolase activity|GO:0015925,galactosidase activity|GO:0016798,hydrolase activity, acting on glycosyl bonds|GO:0003824,catalytic activity|GO:0004565,beta-galactosidase activity|GO:0004553,hydrolase activity, hydrolyzing O-glycosyl compounds	bta00600,Sphingolipid metabolism|bta00531,Glycosaminoglycan degradation|bta00511,Other glycan degradation|bta04142,Lysosome|bta01100,Metabolic pathways|bta00052,Galactose metabolism|bta00604,Glycosphingolipid biosynthesis - ganglio series	http://www.uniprot.org/uniprot/Q58D55	False
Q17QK8	1.79175	0.841373	Q17QK8	SPR	GO:0048589,developmental growth|GO:0048468,cell development|GO:0044281,small molecule metabolic process|GO:0035264,multicellular organism growth|GO:1901362,organic cyclic compound biosynthetic process|GO:0071840,cellular component organization or biogenesis|GO:0044710,single-organism metabolic process|GO:0048869,cellular developmental process|GO:0009072,aromatic amino acid family metabolic proces…	GO:0031974,membrane-enclosed lumen|GO:0043229,intracellular organelle|GO:0043227,membrane-bounded organelle|GO:0043226,organelle|GO:0005737,cytoplasm|GO:0070062,extracellular exosome|GO:0031981,nuclear lumen|GO:0005634,nucleus|GO:0005739,mitochondrion|GO:0031988,membrane-bounded vesicle|GO:0005654,nucleoplasm|GO:1903561,extracellular vesicle|GO:0031982,vesicle|GO:0043230,extracellular organelle|G…	GO:0016614,oxidoreductase activity, acting on CH-OH group of donors|GO:0016616,oxidoreductase activity, acting on the CH-OH group of donors, NAD or NADP as acceptor|GO:0003824,catalytic activity|GO:0004757,sepiapterin reductase activity|GO:0016491,oxidoreductase activity	bta01100,Metabolic pathways|bta00790,Folate biosynthesis	http://www.uniprot.org/uniprot/Q17QK8	False
Q3SZQ6	1.79881	0.84704	Q3SZQ6	RPL32	GO:0044249,cellular biosynthetic process|GO:0034641,cellular nitrogen compound metabolic process|GO:0006807,nitrogen compound metabolic process|GO:0034645,cellular macromolecule biosynthetic process|GO:1901576,organic substance biosynthetic process|GO:0044267,cellular protein metabolic process|GO:0044260,cellular macromolecule metabolic process|GO:0043043,peptide biosynthetic process|GO:0071704,o…	GO:0015934,large ribosomal subunit|GO:0022625,cytosolic large ribosomal subunit|GO:0043229,intracellular organelle|GO:0043228,non-membrane-bounded organelle|GO:0022626,cytosolic ribosome|GO:0005815,microtubule organizing center|GO:0043226,organelle|GO:0005856,cytoskeleton|GO:0005813,centrosome|GO:0016020,membrane|GO:0030529,intracellular ribonucleoprotein complex|GO:0044430,cytoskeletal part|GO:0…	GO:0097159,organic cyclic compound binding|GO:0044822,poly(A) RNA binding|GO:0005198,structural molecule activity|GO:0003735,structural constituent of ribosome|GO:0003723,RNA binding|GO:0003676,nucleic acid binding|GO:1901363,heterocyclic compound binding|GO:0005488,binding	bta03010,Ribosome	http://www.uniprot.org/uniprot/Q3SZQ6	False
Q27966	1.80051	0.848406	Q27966	MYO1C	GO:0033157,regulation of intracellular protein transport|GO:0008104,protein localization|GO:0032388,positive regulation of intracellular transport|GO:0051049,regulation of transport|GO:0032386,regulation of intracellular transport|GO:0048584,positive regulation of response to stimulus|GO:0048583,regulation of response to stimulus|GO:0061024,membrane organization|GO:0007165,signal transduction|GO:…	GO:0098590,plasma membrane region|GO:0044463,cell projection part|GO:0098796,membrane protein complex|GO:0015629,actin cytoskeleton|GO:0044421,extracellular region part|GO:0060171,stereocilium membrane|GO:0043232,intracellular non-membrane-bounded organelle|GO:0031974,membrane-enclosed lumen|GO:0031975,envelope|GO:0043229,intracellular organelle|GO:0043228,non-membrane-bounded organelle|GO:004443…	GO:0008022,protein C-terminus binding|GO:0017160,Ral GTPase binding|GO:0035639,purine ribonucleoside triphosphate binding|GO:0019899,enzyme binding|GO:0031267,small GTPase binding|GO:0051020,GTPase binding|GO:0005488,binding|GO:0043167,ion binding|GO:1901363,heterocyclic compound binding|GO:1901265,nucleoside phosphate binding|GO:0001882,nucleoside binding|GO:0043168,anion binding|GO:0000166,nucl…		http://www.uniprot.org/uniprot/Q27966	False
Q58CP0	1.82278	0.866144	Q58CP0	IDH3G	GO:0019752,carboxylic acid metabolic process|GO:0006099,tricarboxylic acid cycle|GO:0009060,aerobic respiration|GO:0044281,small molecule metabolic process|GO:0006091,generation of precursor metabolites and energy|GO:0072350,tricarboxylic acid metabolic process|GO:0044699,single-organism process|GO:0044710,single-organism metabolic process|GO:0071704,organic substance metabolic process|GO:0045333…	GO:0031974,membrane-enclosed lumen|GO:0043229,intracellular organelle|GO:0043228,non-membrane-bounded organelle|GO:0043227,membrane-bounded organelle|GO:0043226,organelle|GO:0005737,cytoplasm|GO:0031981,nuclear lumen|GO:0005730,nucleolus|GO:0005634,nucleus|GO:0005739,mitochondrion|GO:0005654,nucleoplasm|GO:0043231,intracellular membrane-bounded organelle|GO:0043232,intracellular non-membrane-boun…	GO:0016491,oxidoreductase activity|GO:0035639,purine ribonucleoside triphosphate binding|GO:0051287,NAD binding|GO:0005488,binding|GO:0043167,ion binding|GO:1901363,heterocyclic compound binding|GO:1901265,nucleoside phosphate binding|GO:0001882,nucleoside binding|GO:0043168,anion binding|GO:0043169,cation binding|GO:0000287,magnesium ion binding|GO:0000166,nucleotide binding|GO:0001883,purine nu…	bta01200,Carbon metabolism|bta01230,Biosynthesis of amino acids|bta01100,Metabolic pathways|bta01210,2-Oxocarboxylic acid metabolism|bta00020,Citrate cycle (TCA cycle)	http://www.uniprot.org/uniprot/Q58CP0	False
Q2YDE3	1.82476	0.867708	Q2YDE3	GOLT1B	GO:0008104,protein localization|GO:0010647,positive regulation of cell communication|GO:0048584,positive regulation of response to stimulus|GO:0048583,regulation of response to stimulus|GO:0023056,positive regulation of signaling|GO:0023052,signaling|GO:0007165,signal transduction|GO:0023051,regulation of signaling|GO:0035556,intracellular signal transduction|GO:0010646,regulation of cell communi…	GO:0005783,endoplasmic reticulum|GO:0043229,intracellular organelle|GO:0005622,intracellular|GO:0043227,membrane-bounded organelle|GO:0043226,organelle|GO:0031224,intrinsic component of membrane|GO:0005737,cytoplasm|GO:0031090,organelle membrane|GO:0016021,integral component of membrane|GO:0016020,membrane|GO:0044431,Golgi apparatus part|GO:0005794,Golgi apparatus|GO:0098588,bounding membrane of …	GO:0016787,hydrolase activity|GO:0003824,catalytic activity|GO:0016788,hydrolase activity, acting on ester bonds|GO:0060089,molecular transducer activity|GO:0004871,signal transducer activity|GO:0016298,lipase activity		http://www.uniprot.org/uniprot/Q2YDE3	False
Q02337	1.8255	0.868288	Q02337	BDH1	GO:0008152,metabolic process|GO:0044710,single-organism metabolic process|GO:0044699,single-organism process|GO:0055114,oxidation-reduction process	GO:0044464,cell part|GO:0031974,membrane-enclosed lumen|GO:0031975,envelope|GO:0043229,intracellular organelle|GO:0043227,membrane-bounded organelle|GO:0043226,organelle|GO:0005737,cytoplasm|GO:0031090,organelle membrane|GO:0031981,nuclear lumen|GO:0070013,intracellular organelle lumen|GO:0005634,nucleus|GO:0016020,membrane|GO:0044444,cytoplasmic part|GO:0005739,mitochondrion|GO:0005654,nucleopla…	GO:0016614,oxidoreductase activity, acting on CH-OH group of donors|GO:0016616,oxidoreductase activity, acting on the CH-OH group of donors, NAD or NADP as acceptor|GO:0003824,catalytic activity|GO:0003858,3-hydroxybutyrate dehydrogenase activity|GO:0016491,oxidoreductase activity	bta00072,Synthesis and degradation of ketone bodies|bta01100,Metabolic pathways|bta00650,Butanoate metabolism	http://www.uniprot.org/uniprot/Q02337	False
Q2HJ86	1.82569	0.86844	Q2HJ86	TUBA1D	GO:0051258,protein polymerization|GO:0007017,microtubule-based process|GO:0071822,protein complex subunit organization|GO:0070271,protein complex biogenesis|GO:0043933,macromolecular complex subunit organization|GO:0006461,protein complex assembly|GO:0016043,cellular component organization|GO:0065003,macromolecular complex assembly|GO:0022607,cellular component assembly|GO:0044763,single-organism…	GO:0005856,cytoskeleton|GO:0043234,protein complex|GO:0015630,microtubule cytoskeleton|GO:0043228,non-membrane-bounded organelle|GO:0043232,intracellular non-membrane-bounded organelle|GO:0044464,cell part|GO:0005623,cell|GO:0005737,cytoplasm|GO:0044446,intracellular organelle part|GO:0043229,intracellular organelle|GO:0044430,cytoskeletal part|GO:0044424,intracellular part|GO:0032991,macromolecu…	GO:0005200,structural constituent of cytoskeleton|GO:0035639,purine ribonucleoside triphosphate binding|GO:0005488,binding|GO:0005198,structural molecule activity|GO:1901363,heterocyclic compound binding|GO:1901265,nucleoside phosphate binding|GO:0001882,nucleoside binding|GO:0043168,anion binding|GO:0016462,pyrophosphatase activity|GO:0000166,nucleotide binding|GO:0032561,guanyl ribonucleotide b…	bta04210,Apoptosis|bta04145,Phagosome|bta04540,Gap junction	http://www.uniprot.org/uniprot/Q2HJ86	False
A1L595	1.83746	0.877716	A1L595	KRT17	GO:0080090,regulation of primary metabolic process|GO:0019222,regulation of metabolic process|GO:0007165,signal transduction|GO:0098773,skin epidermis development|GO:0071840,cellular component organization or biogenesis|GO:0051716,cellular response to stimulus|GO:0010604,positive regulation of macromolecule metabolic process|GO:0010608,posttranscriptional regulation of gene expression|GO:0043043,…	GO:0043229,intracellular organelle|GO:0043228,non-membrane-bounded organelle|GO:0043227,membrane-bounded organelle|GO:0043226,organelle|GO:0005856,cytoskeleton|GO:0045111,intermediate filament cytoskeleton|GO:0031982,vesicle|GO:0031988,membrane-bounded vesicle|GO:0044430,cytoskeletal part|GO:0005576,extracellular region|GO:0005737,cytoplasm|GO:0005882,intermediate filament|GO:0032991,macromolecul…	GO:0038023,signaling receptor activity|GO:0005515,protein binding|GO:0032395,MHC class II receptor activity|GO:0042289,MHC class II protein binding|GO:0042287,MHC protein binding|GO:0005198,structural molecule activity|GO:0060089,molecular transducer activity|GO:0004888,transmembrane signaling receptor activity|GO:0004872,receptor activity|GO:0004871,signal transducer activity|GO:0005102,receptor…		http://www.uniprot.org/uniprot/A1L595	False
P11179	1.84278	0.881882	P11179	DLST	GO:0006637,acyl-CoA metabolic process|GO:0006732,coenzyme metabolic process|GO:0019752,carboxylic acid metabolic process|GO:0009063,cellular amino acid catabolic process|GO:0006099,tricarboxylic acid cycle|GO:0009060,aerobic respiration|GO:0009066,aspartate family amino acid metabolic process|GO:0044282,small molecule catabolic process|GO:0006091,generation of precursor metabolites and energy|GO:…	GO:0043234,protein complex|GO:0005737,cytoplasm|GO:0005622,intracellular|GO:0032991,macromolecular complex|GO:0043231,intracellular membrane-bounded organelle|GO:0045252,oxoglutarate dehydrogenase complex|GO:0044464,cell part|GO:0044444,cytoplasmic part|GO:0005739,mitochondrion|GO:1990204,oxidoreductase complex|GO:0043229,intracellular organelle|GO:0005623,cell|GO:1990234,transferase complex|GO:0…	GO:0003824,catalytic activity|GO:0016751,S-succinyltransferase activity|GO:0016417,S-acyltransferase activity|GO:0016740,transferase activity|GO:0016746,transferase activity, transferring acyl groups|GO:0016747,transferase activity, transferring acyl groups other than amino-acyl groups|GO:0004149,dihydrolipoyllysine-residue succinyltransferase activity|GO:0016748,succinyltransferase activity	bta01200,Carbon metabolism|bta00310,Lysine degradation|bta01100,Metabolic pathways|bta00020,Citrate cycle (TCA cycle)	http://www.uniprot.org/uniprot/P11179	False
Q08DB4	1.84722	0.885357	Q08DB4	CPNE1	GO:0080090,regulation of primary metabolic process|GO:0019222,regulation of metabolic process|GO:0031326,regulation of cellular biosynthetic process|GO:0030154,cell differentiation|GO:0031323,regulation of cellular metabolic process|GO:0090304,nucleic acid metabolic process|GO:0044249,cellular biosynthetic process|GO:0034641,cellular nitrogen compound metabolic process|GO:0006807,nitrogen compoun…	GO:0005635,nuclear envelope|GO:0031974,membrane-enclosed lumen|GO:0031975,envelope|GO:0043229,intracellular organelle|GO:0071944,cell periphery|GO:0043227,membrane-bounded organelle|GO:0043226,organelle|GO:0005737,cytoplasm|GO:0031090,organelle membrane|GO:0031981,nuclear lumen|GO:0005634,nucleus|GO:0016020,membrane|GO:0005654,nucleoplasm|GO:0031965,nuclear membrane|GO:0031967,organelle envelope|…			http://www.uniprot.org/uniprot/Q08DB4	False
Q2KIM0	1.85901	0.894538	Q2KIM0	FUCA1	GO:0044712,single-organism catabolic process|GO:0044238,primary metabolic process|GO:0016137,glycoside metabolic process|GO:0005975,carbohydrate metabolic process|GO:0071704,organic substance metabolic process|GO:0019318,hexose metabolic process|GO:1901135,carbohydrate derivative metabolic process|GO:0016139,glycoside catabolic process|GO:0044710,single-organism metabolic process|GO:1901136,carbo…	GO:0000323,lytic vacuole|GO:0043229,intracellular organelle|GO:0043227,membrane-bounded organelle|GO:0043226,organelle|GO:0005737,cytoplasm|GO:0031982,vesicle|GO:0005773,vacuole|GO:0031988,membrane-bounded vesicle|GO:1903561,extracellular vesicle|GO:0070062,extracellular exosome|GO:0043230,extracellular organelle|GO:0043231,intracellular membrane-bounded organelle|GO:0044464,cell part|GO:0005623,…	GO:0016787,hydrolase activity|GO:0003824,catalytic activity|GO:0016798,hydrolase activity, acting on glycosyl bonds|GO:0015928,fucosidase activity|GO:0004560,alpha-L-fucosidase activity|GO:0004553,hydrolase activity, hydrolyzing O-glycosyl compounds	bta00511,Other glycan degradation	http://www.uniprot.org/uniprot/Q2KIM0	False
Q3T105	1.86614	0.900055	Q3T105	GALE	GO:0044712,single-organism catabolic process|GO:0019320,hexose catabolic process|GO:0044710,single-organism metabolic process|GO:0005975,carbohydrate metabolic process|GO:0044238,primary metabolic process|GO:0046365,monosaccharide catabolic process|GO:0005996,monosaccharide metabolic process|GO:0019318,hexose metabolic process|GO:1901575,organic substance catabolic process|GO:0006012,galactose me…	GO:0043230,extracellular organelle|GO:0031982,vesicle|GO:0044421,extracellular region part|GO:0043227,membrane-bounded organelle|GO:0031988,membrane-bounded vesicle|GO:0005576,extracellular region|GO:1903561,extracellular vesicle|GO:0065010,extracellular membrane-bounded organelle|GO:0043226,organelle|GO:0070062,extracellular exosome	GO:0016857,racemase and epimerase activity, acting on carbohydrates and derivatives|GO:0016854,racemase and epimerase activity|GO:0016853,isomerase activity|GO:0050662,coenzyme binding|GO:0003824,catalytic activity|GO:0048037,cofactor binding|GO:0005488,binding|GO:0005515,protein binding|GO:0003974,UDP-N-acetylglucosamine 4-epimerase activity|GO:0046983,protein dimerization activity|GO:0003978,UD…	bta01100,Metabolic pathways|bta00052,Galactose metabolism|bta00520,Amino sugar and nucleotide sugar metabolism	http://www.uniprot.org/uniprot/Q3T105	False
P27674	1.86632	0.900197	P27674	SLC2A1	GO:0009991,response to extracellular stimulus|GO:0022607,cellular component assembly|GO:0070271,protein complex biogenesis|GO:0043933,macromolecular complex subunit organization|GO:0031667,response to nutrient levels|GO:0006820,anion transport|GO:0071496,cellular response to external stimulus|GO:0042594,response to starvation|GO:0051179,localization|GO:0034219,carbohydrate transmembrane transport…	GO:0098590,plasma membrane region|GO:0005829,cytosol|GO:0015629,actin cytoskeleton|GO:0044421,extracellular region part|GO:0044464,cell part|GO:0048770,pigment granule|GO:0043229,intracellular organelle|GO:0043228,non-membrane-bounded organelle|GO:0005622,intracellular|GO:0043227,membrane-bounded organelle|GO:0043226,organelle|GO:0031224,intrinsic component of membrane|GO:0005856,cytoskeleton|GO:…	GO:0015295,solute:proton symporter activity|GO:0055056,D-glucose transmembrane transporter activity|GO:0005488,binding|GO:0015291,secondary active transmembrane transporter activity|GO:0051183,vitamin transporter activity|GO:1901476,carbohydrate transporter activity|GO:0015149,hexose transmembrane transporter activity|GO:0005402,cation:sugar symporter activity|GO:0015145,monosaccharide transmembr…	bta04976,Bile secretion|bta05200,Pathways in cancer|bta05211,Renal cell carcinoma|bta04931,Insulin resistance|bta05166,Human T-cell leukemia virus 1 infection|bta04066,HIF-1 signaling pathway|bta04911,Insulin secretion|bta04922,Glucagon signaling pathway|bta04920,Adipocytokine signaling pathway|bta04919,Thyroid hormone signaling pathway|bta05230,Central carbon metabolism in cancer	http://www.uniprot.org/uniprot/P27674	False
Q08D83	1.88032	0.91098	Q08D83	RTN3	GO:0016265,obsolete death|GO:0009987,cellular process|GO:0016192,vesicle-mediated transport|GO:0006915,apoptotic process|GO:0012501,programmed cell death|GO:0044763,single-organism cellular process|GO:0006810,transport|GO:0008219,cell death|GO:0051234,establishment of localization|GO:0051179,localization|GO:0044699,single-organism process	GO:0005783,endoplasmic reticulum|GO:0005789,endoplasmic reticulum membrane|GO:0042175,nuclear outer membrane-endoplasmic reticulum membrane network|GO:0043229,intracellular organelle|GO:0005622,intracellular|GO:0043227,membrane-bounded organelle|GO:0043226,organelle|GO:0031224,intrinsic component of membrane|GO:0005737,cytoplasm|GO:0031090,organelle membrane|GO:0016021,integral component of membr…			http://www.uniprot.org/uniprot/Q08D83	False
Q3T051	1.88718	0.916229	Q3T051	RPL39	GO:0009607,response to biotic stimulus|GO:0019730,antimicrobial humoral response|GO:0019731,antibacterial humoral response|GO:0006950,response to stress|GO:0044249,cellular biosynthetic process|GO:0034641,cellular nitrogen compound metabolic process|GO:0006807,nitrogen compound metabolic process|GO:0042742,defense response to bacterium|GO:0034645,cellular macromolecule biosynthetic process|GO:190…	GO:0022626,cytosolic ribosome|GO:0022625,cytosolic large ribosomal subunit|GO:0043229,intracellular organelle|GO:0043228,non-membrane-bounded organelle|GO:0015934,large ribosomal subunit|GO:0043226,organelle|GO:0005737,cytoplasm|GO:0005615,extracellular space|GO:0030529,intracellular ribonucleoprotein complex|GO:0005576,extracellular region|GO:0044391,ribosomal subunit|GO:0032991,macromolecular c…	GO:0097159,organic cyclic compound binding|GO:0005198,structural molecule activity|GO:0003735,structural constituent of ribosome|GO:0003723,RNA binding|GO:0003676,nucleic acid binding|GO:1901363,heterocyclic compound binding|GO:0005488,binding	bta03010,Ribosome	http://www.uniprot.org/uniprot/Q3T051	False
P81644	1.88884	0.917501	P81644	APOA2	GO:1901566,organonitrogen compound biosynthetic process|GO:0008104,protein localization|GO:0080090,regulation of primary metabolic process|GO:0019222,regulation of metabolic process|GO:0046340,diacylglycerol catabolic process|GO:0051048,negative regulation of secretion|GO:0051049,regulation of transport|GO:0048585,negative regulation of response to stimulus|GO:0048583,regulation of response to st…	GO:0034358,plasma lipoprotein particle|GO:1990777,lipoprotein particle|GO:0043227,membrane-bounded organelle|GO:0043226,organelle|GO:0042627,chylomicron|GO:0031982,vesicle|GO:0072562,blood microparticle|GO:0031988,membrane-bounded vesicle|GO:0034361,very-low-density lipoprotein particle|GO:0034364,high-density lipoprotein particle|GO:0034366,spherical high-density lipoprotein particle|GO:0032991,…	GO:0017129,triglyceride binding|GO:0017127,cholesterol transporter activity|GO:0044877,macromolecular complex binding|GO:0008047,enzyme activator activity|GO:0004857,enzyme inhibitor activity|GO:0098772,molecular function regulator|GO:0060228,phosphatidylcholine-sterol O-acyltransferase activator activity|GO:0034190,apolipoprotein receptor binding|GO:0043168,anion binding|GO:0043169,cation bindin…	bta03320,PPAR signaling pathway	http://www.uniprot.org/uniprot/P81644	False
A7YWE4	1.89194	0.919869	A7YWE4	ALDH4A1	GO:0044238,primary metabolic process|GO:0044282,small molecule catabolic process|GO:0009064,glutamine family amino acid metabolic process|GO:0019752,carboxylic acid metabolic process|GO:0009063,cellular amino acid catabolic process|GO:0044249,cellular biosynthetic process|GO:0006807,nitrogen compound metabolic process|GO:0044281,small molecule metabolic process|GO:0009065,glutamine family amino a…	GO:0005737,cytoplasm|GO:0043231,intracellular membrane-bounded organelle|GO:0043233,organelle lumen|GO:0044464,cell part|GO:0044444,cytoplasmic part|GO:0031974,membrane-enclosed lumen|GO:0005622,intracellular|GO:0044446,intracellular organelle part|GO:0070013,intracellular organelle lumen|GO:0043229,intracellular organelle|GO:0005739,mitochondrion|GO:0044429,mitochondrial part|GO:0005759,mitochon…	GO:0004029,aldehyde dehydrogenase (NAD) activity|GO:0003824,catalytic activity|GO:0016620,oxidoreductase activity, acting on the aldehyde or oxo group of donors, NAD or NADP as acceptor|GO:0016645,oxidoreductase activity, acting on the CH-NH group of donors|GO:0016646,oxidoreductase activity, acting on the CH-NH group of donors, NAD or NADP as acceptor|GO:0003842,1-pyrroline-5-carboxylate dehydro…	bta00250,Alanine, aspartate and glutamate metabolism|bta00330,Arginine and proline metabolism|bta01100,Metabolic pathways	http://www.uniprot.org/uniprot/A7YWE4	False
Q17QU6	1.89354	0.921083	Q17QU6	FYTTD1	GO:0015931,nucleobase-containing compound transport|GO:0051169,nuclear transport|GO:0051168,nuclear export|GO:0071166,ribonucleoprotein complex localization|GO:0051641,cellular localization|GO:0051028,mRNA transport|GO:0044699,single-organism process|GO:0071705,nitrogen compound transport|GO:0071704,organic substance metabolic process|GO:0010467,gene expression|GO:0071702,organic substance transp…	GO:0016607,nuclear speck|GO:0044446,intracellular organelle part|GO:0016604,nuclear body|GO:0043231,intracellular membrane-bounded organelle|GO:0031981,nuclear lumen|GO:0043233,organelle lumen|GO:0005634,nucleus|GO:0044464,cell part|GO:0031974,membrane-enclosed lumen|GO:0005622,intracellular|GO:0005654,nucleoplasm|GO:0070013,intracellular organelle lumen|GO:0043229,intracellular organelle|GO:0044…	GO:0005488,binding|GO:0097159,organic cyclic compound binding|GO:0044822,poly(A) RNA binding|GO:0003723,RNA binding|GO:0003676,nucleic acid binding|GO:1901363,heterocyclic compound binding|GO:0003729,mRNA binding		http://www.uniprot.org/uniprot/Q17QU6	False
A2VE99	1.89833	0.924733	A2VE99	SEPT11	GO:0051259,protein oligomerization|GO:0007049,cell cycle|GO:0022607,cellular component assembly|GO:0071822,protein complex subunit organization|GO:0070271,protein complex biogenesis|GO:0043933,macromolecular complex subunit organization|GO:0071840,cellular component organization or biogenesis|GO:0006461,protein complex assembly|GO:0051291,protein heterooligomerization|GO:0016043,cellular componen…	GO:0032432,actin filament bundle|GO:0015629,actin cytoskeleton|GO:0030425,dendrite|GO:0030424,axon|GO:0043229,intracellular organelle|GO:0043228,non-membrane-bounded organelle|GO:0045202,synapse|GO:0043227,membrane-bounded organelle|GO:0043226,organelle|GO:0030054,cell junction|GO:0042641,actomyosin|GO:0005856,cytoskeleton|GO:0001725,stress fiber|GO:0042995,cell projection|GO:0070062,extracellula…	GO:0043168,anion binding|GO:0005488,binding|GO:0019001,guanyl nucleotide binding|GO:0035639,purine ribonucleoside triphosphate binding|GO:0097367,carbohydrate derivative binding|GO:0043167,ion binding|GO:1901363,heterocyclic compound binding|GO:1901265,nucleoside phosphate binding|GO:0000166,nucleotide binding|GO:0036094,small molecule binding|GO:0032561,guanyl ribonucleotide binding|GO:0032553,r…	bta05100,Bacterial invasion of epithelial cells	http://www.uniprot.org/uniprot/A2VE99	False
P11456	1.90067	0.926507	P11456	M6PR	GO:0015761,mannose transport|GO:0008645,hexose transport|GO:0006810,transport|GO:0008643,carbohydrate transport|GO:0044765,single-organism transport|GO:0044699,single-organism process|GO:0015749,monosaccharide transport|GO:0071702,organic substance transport|GO:0051234,establishment of localization|GO:0051179,localization|GO:1902578,single-organism localization|GO:0008104,protein localization|GO:…	GO:0016020,membrane|GO:0000323,lytic vacuole|GO:0043229,intracellular organelle|GO:0043227,membrane-bounded organelle|GO:0043226,organelle|GO:0031224,intrinsic component of membrane|GO:0005737,cytoplasm|GO:0044446,intracellular organelle part|GO:0031090,organelle membrane|GO:0005773,vacuole|GO:0016021,integral component of membrane|GO:0005770,late endosome|GO:0005774,vacuolar membrane|GO:0044437,…	GO:0022891,substrate-specific transmembrane transporter activity|GO:0022892,substrate-specific transporter activity|GO:0051119,sugar transmembrane transporter activity|GO:0015578,mannose transmembrane transporter activity|GO:0005215,transporter activity|GO:0030246,carbohydrate binding|GO:0015149,hexose transmembrane transporter activity|GO:1901476,carbohydrate transporter activity|GO:0022857,tran…	bta04145,Phagosome|bta04142,Lysosome	http://www.uniprot.org/uniprot/P11456	False
Q9MZS8	1.90208	0.927575	Q9MZS8	Q9MZS8					http://www.uniprot.org/uniprot/Q9MZS8	False
Q148D5	1.90684	0.931185	Q148D5	SUCLA2	GO:0044238,primary metabolic process|GO:0044710,single-organism metabolic process|GO:0015980,energy derivation by oxidation of organic compounds|GO:0006082,organic acid metabolic process|GO:0044699,single-organism process|GO:0009987,cellular process|GO:0044763,single-organism cellular process|GO:0019752,carboxylic acid metabolic process|GO:0071704,organic substance metabolic process|GO:0006099,tr…	GO:0005737,cytoplasm|GO:0043231,intracellular membrane-bounded organelle|GO:0044464,cell part|GO:0043229,intracellular organelle|GO:0005739,mitochondrion|GO:0005622,intracellular|GO:0044444,cytoplasmic part|GO:0005623,cell|GO:0044424,intracellular part|GO:0043227,membrane-bounded organelle|GO:0043226,organelle	GO:0035639,purine ribonucleoside triphosphate binding|GO:0005488,binding|GO:0043167,ion binding|GO:1901363,heterocyclic compound binding|GO:1901265,nucleoside phosphate binding|GO:0001882,nucleoside binding|GO:0043168,anion binding|GO:0043169,cation binding|GO:0000166,nucleotide binding|GO:0001883,purine nucleoside binding|GO:0032549,ribonucleoside binding|GO:0004774,succinate-CoA ligase activity…	bta01200,Carbon metabolism|bta01100,Metabolic pathways|bta00640,Propanoate metabolism|bta00020,Citrate cycle (TCA cycle)	http://www.uniprot.org/uniprot/Q148D5	False
Q5E9G3	1.9178	0.939452	Q5E9G3	PSME2	GO:0009894,regulation of catabolic process|GO:0044238,primary metabolic process|GO:0009893,positive regulation of metabolic process|GO:0031329,regulation of cellular catabolic process|GO:0010564,regulation of cell cycle process|GO:0031325,positive regulation of cellular metabolic process|GO:0031323,regulation of cellular metabolic process|GO:1903047,mitotic cell cycle process|GO:0044770,cell cycl…	GO:0043234,protein complex|GO:0032991,macromolecular complex|GO:0022624,proteasome accessory complex|GO:0044464,cell part|GO:0008537,proteasome activator complex|GO:0005623,cell|GO:0005622,intracellular|GO:0044424,intracellular part|GO:0000502,proteasome complex|GO:0005737,cytoplasm	GO:0030234,enzyme regulator activity|GO:0061134,peptidase regulator activity|GO:0061133,endopeptidase activator activity|GO:0008047,enzyme activator activity|GO:0016504,peptidase activator activity|GO:0098772,molecular function regulator|GO:0061135,endopeptidase regulator activity	bta03050,Proteasome|bta04612,Antigen processing and presentation	http://www.uniprot.org/uniprot/Q5E9G3	False
P00423	1.9523	0.965177	P00423	COX4I1	GO:0051234,establishment of localization|GO:1902600,hydrogen ion transmembrane transport|GO:0009141,nucleoside triphosphate metabolic process|GO:0009144,purine nucleoside triphosphate metabolic process|GO:0009167,purine ribonucleoside monophosphate metabolic process|GO:0034641,cellular nitrogen compound metabolic process|GO:0009060,aerobic respiration|GO:0044281,small molecule metabolic process|G…	GO:0044421,extracellular region part|GO:0044464,cell part|GO:0031090,organelle membrane|GO:0031975,envelope|GO:0043229,intracellular organelle|GO:0070069,cytochrome complex|GO:0031988,membrane-bounded vesicle|GO:0043227,membrane-bounded organelle|GO:0043226,organelle|GO:0031224,intrinsic component of membrane|GO:0005737,cytoplasm|GO:0005751,mitochondrial respiratory chain complex IV|GO:0031982,ve…	GO:0004129,cytochrome-c oxidase activity|GO:0022890,inorganic cation transmembrane transporter activity|GO:0022891,substrate-specific transmembrane transporter activity|GO:0022892,substrate-specific transporter activity|GO:0005215,transporter activity|GO:0008324,cation transmembrane transporter activity|GO:0022857,transmembrane transporter activity|GO:0015075,ion transmembrane transporter activit…	bta04932,Non-alcoholic fatty liver disease|bta05010,Alzheimer disease|bta05012,Parkinson disease|bta05016,Huntington disease|bta04260,Cardiac muscle contraction|bta01100,Metabolic pathways|bta00190,Oxidative phosphorylation	http://www.uniprot.org/uniprot/P00423	False
P13272	1.96667	0.975752	P13272	UQCRFS1	GO:1902600,hydrogen ion transmembrane transport|GO:0044699,single-organism process|GO:0044710,single-organism metabolic process|GO:0015992,proton transport|GO:0055114,oxidation-reduction process|GO:0055085,transmembrane transport|GO:0098662,inorganic cation transmembrane transport|GO:0006810,transport|GO:0098660,inorganic ion transmembrane transport|GO:0015672,monovalent inorganic cation transpor…	GO:0044464,cell part|GO:0031975,envelope|GO:0043229,intracellular organelle|GO:0043227,membrane-bounded organelle|GO:0043226,organelle|GO:0031224,intrinsic component of membrane|GO:0005737,cytoplasm|GO:0031090,organelle membrane|GO:0016021,integral component of membrane|GO:0016020,membrane|GO:0044444,cytoplasmic part|GO:0005739,mitochondrion|GO:0031967,organelle envelope|GO:0031966,mitochondrial …	GO:0008121,ubiquinol-cytochrome-c reductase activity|GO:0005488,binding|GO:0016491,oxidoreductase activity|GO:0043169,cation binding|GO:0051540,metal cluster binding|GO:0015077,monovalent inorganic cation transmembrane transporter activity|GO:0043167,ion binding|GO:0046872,metal ion binding|GO:0016681,oxidoreductase activity, acting on diphenols and related substances as donors, cytochrome as acc…	bta04932,Non-alcoholic fatty liver disease|bta05010,Alzheimer disease|bta05012,Parkinson disease|bta05016,Huntington disease|bta04260,Cardiac muscle contraction|bta01100,Metabolic pathways|bta00190,Oxidative phosphorylation	http://www.uniprot.org/uniprot/P13272	False
Q58DH9	1.96762	0.976449	Q58DH9	NAGA	GO:0044248,cellular catabolic process|GO:0044242,cellular lipid catabolic process|GO:0044699,single-organism process|GO:0006629,lipid metabolic process|GO:0044712,single-organism catabolic process|GO:0044710,single-organism metabolic process|GO:0016042,lipid catabolic process|GO:0071704,organic substance metabolic process|GO:0046466,membrane lipid catabolic process|GO:0019377,glycolipid catabolic…	GO:0005737,cytoplasm|GO:0000323,lytic vacuole|GO:0043231,intracellular membrane-bounded organelle|GO:0005773,vacuole|GO:0044464,cell part|GO:0044444,cytoplasmic part|GO:0005623,cell|GO:0005622,intracellular|GO:0005764,lysosome|GO:0043229,intracellular organelle|GO:0044424,intracellular part|GO:0043227,membrane-bounded organelle|GO:0043226,organelle	GO:0016787,hydrolase activity|GO:0008456,alpha-N-acetylgalactosaminidase activity|GO:0016798,hydrolase activity, acting on glycosyl bonds|GO:0015929,hexosaminidase activity|GO:0003824,catalytic activity|GO:0004553,hydrolase activity, hydrolyzing O-glycosyl compounds|GO:0015925,galactosidase activity|GO:0004557,alpha-galactosidase activity	bta00603,Glycosphingolipid biosynthesis - globo and isoglobo series|bta04142,Lysosome	http://www.uniprot.org/uniprot/Q58DH9	False
P56965	1.96927	0.977664	P56965	DDAH1	GO:0006520,cellular amino acid metabolic process|GO:0072593,reactive oxygen species metabolic process|GO:0009893,positive regulation of metabolic process|GO:0019222,regulation of metabolic process|GO:0009891,positive regulation of biosynthetic process|GO:0031326,regulation of cellular biosynthetic process|GO:0031325,positive regulation of cellular metabolic process|GO:0031323,regulation of cellul…	GO:0043231,intracellular membrane-bounded organelle|GO:0005737,cytoplasm|GO:0005622,intracellular|GO:0043230,extracellular organelle|GO:0031982,vesicle|GO:0044421,extracellular region part|GO:0043227,membrane-bounded organelle|GO:0044464,cell part|GO:0044444,cytoplasmic part|GO:0005739,mitochondrion|GO:0031988,membrane-bounded vesicle|GO:0043229,intracellular organelle|GO:0005576,extracellular re…	GO:0016787,hydrolase activity|GO:0046914,transition metal ion binding|GO:0043169,cation binding|GO:0016813,hydrolase activity, acting on carbon-nitrogen (but not peptide) bonds, in linear amidines|GO:0016810,hydrolase activity, acting on carbon-nitrogen (but not peptide) bonds|GO:0043167,ion binding|GO:0003824,catalytic activity|GO:0008270,zinc ion binding|GO:0016403,dimethylargininase activity|G…		http://www.uniprot.org/uniprot/P56965	False
P05689	1.97593	0.98253	P05689	CTSZ	GO:0044238,primary metabolic process|GO:0019538,protein metabolic process|GO:0043170,macromolecule metabolic process|GO:0071704,organic substance metabolic process|GO:0008152,metabolic process|GO:0006508,proteolysis|GO:0044248,cellular catabolic process|GO:0006807,nitrogen compound metabolic process|GO:0044267,cellular protein metabolic process|GO:1901575,organic substance catabolic process|GO:00…	GO:0005737,cytoplasm|GO:0000323,lytic vacuole|GO:0043231,intracellular membrane-bounded organelle|GO:0005773,vacuole|GO:0044464,cell part|GO:0044444,cytoplasmic part|GO:0005623,cell|GO:0005622,intracellular|GO:0005764,lysosome|GO:0043229,intracellular organelle|GO:0044424,intracellular part|GO:0043227,membrane-bounded organelle|GO:0043226,organelle|GO:0044421,extracellular region part|GO:0005576,…	GO:0016787,hydrolase activity|GO:0003824,catalytic activity|GO:0070011,peptidase activity, acting on L-amino acid peptides|GO:0008233,peptidase activity|GO:0008234,cysteine-type peptidase activity|GO:0004175,endopeptidase activity|GO:0004197,cysteine-type endopeptidase activity	bta04210,Apoptosis|bta04142,Lysosome	http://www.uniprot.org/uniprot/P05689	False
Q3SZ63	1.97693	0.98326	Q3SZ63	NOP56	GO:0022613,ribonucleoprotein complex biogenesis|GO:0044085,cellular component biogenesis|GO:0042254,ribosome biogenesis|GO:0071840,cellular component organization or biogenesis|GO:0009451,RNA modification|GO:0090304,nucleic acid metabolic process|GO:0034641,cellular nitrogen compound metabolic process|GO:0006807,nitrogen compound metabolic process|GO:0034660,ncRNA metabolic process|GO:1901360,org…	GO:0031974,membrane-enclosed lumen|GO:0043229,intracellular organelle|GO:0043228,non-membrane-bounded organelle|GO:0043227,membrane-bounded organelle|GO:0043226,organelle|GO:0005737,cytoplasm|GO:0031981,nuclear lumen|GO:0005730,nucleolus|GO:0005634,nucleus|GO:0030529,intracellular ribonucleoprotein complex|GO:0005654,nucleoplasm|GO:0032991,macromolecular complex|GO:0043231,intracellular membrane-…	GO:0097159,organic cyclic compound binding|GO:0005488,binding|GO:0003676,nucleic acid binding|GO:0030515,snoRNA binding|GO:1901363,heterocyclic compound binding|GO:0003723,RNA binding	bta03008,Ribosome biogenesis in eukaryotes	http://www.uniprot.org/uniprot/Q3SZ63	False
Q3SZ52	1.97778	0.98388	Q3SZ52	UBE2V1	GO:0080090,regulation of primary metabolic process|GO:0019222,regulation of metabolic process|GO:0048584,positive regulation of response to stimulus|GO:0048583,regulation of response to stimulus|GO:0007165,signal transduction|GO:1901362,organic cyclic compound biosynthetic process|GO:1901360,organic cyclic compound metabolic process|GO:0044710,single-organism metabolic process|GO:0010604,positive…	GO:0035370,UBC13-UEV1A complex|GO:0043229,intracellular organelle|GO:0043227,membrane-bounded organelle|GO:0043226,organelle|GO:0005737,cytoplasm|GO:0031982,vesicle|GO:0005634,nucleus|GO:0031988,membrane-bounded vesicle|GO:1902494,catalytic complex|GO:1990234,transferase complex|GO:0032991,macromolecular complex|GO:1903561,extracellular vesicle|GO:0031371,ubiquitin conjugating enzyme complex|GO:0…	GO:0019787,ubiquitin-like protein transferase activity|GO:0031624,ubiquitin conjugating enzyme binding|GO:0031625,ubiquitin protein ligase binding|GO:0044389,ubiquitin-like protein ligase binding|GO:0005515,protein binding|GO:0061630,ubiquitin protein ligase activity|GO:0044390,ubiquitin-like protein conjugating enzyme binding|GO:0003824,catalytic activity|GO:0016740,transferase activity|GO:00198…		http://www.uniprot.org/uniprot/Q3SZ52	False
Q2TBL6	1.97831	0.984271	Q2TBL6	TALDO1	GO:0006739,NADP metabolic process|GO:0006732,coenzyme metabolic process|GO:0006733,oxidoreduction coenzyme metabolic process|GO:0034641,cellular nitrogen compound metabolic process|GO:0006098,pentose-phosphate shunt|GO:0046496,nicotinamide nucleotide metabolic process|GO:0072524,pyridine-containing compound metabolic process|GO:0044699,single-organism process|GO:0006139,nucleobase-containing comp…	GO:0005737,cytoplasm|GO:0044464,cell part|GO:0005623,cell|GO:0005622,intracellular|GO:0044424,intracellular part	GO:0003824,catalytic activity|GO:0016740,transferase activity|GO:0004801,sedoheptulose-7-phosphate:D-glyceraldehyde-3-phosphate glyceronetransferase activity|GO:0016744,transferase activity, transferring aldehyde or ketonic groups	bta01200,Carbon metabolism|bta01230,Biosynthesis of amino acids|bta01100,Metabolic pathways|bta00030,Pentose phosphate pathway	http://www.uniprot.org/uniprot/Q2TBL6	False
P30932	1.97946	0.985104	P30932	CD9	GO:0032502,developmental process|GO:0022607,cellular component assembly|GO:0009566,fertilization|GO:0034330,cell junction organization|GO:0032288,myelin assembly|GO:0010927,cellular component assembly involved in morphogenesis|GO:0061025,membrane fusion|GO:0061024,membrane organization|GO:0007043,cell-cell junction assembly|GO:0007272,ensheathment of neurons|GO:0009653,anatomical structure morpho…	GO:0009897,external side of plasma membrane|GO:0071944,cell periphery|GO:0098552,side of membrane|GO:0005924,cell-substrate adherens junction|GO:0005925,focal adhesion|GO:0043227,membrane-bounded organelle|GO:0043226,organelle|GO:0031224,intrinsic component of membrane|GO:0030055,cell-substrate junction|GO:0031982,vesicle|GO:0005615,extracellular space|GO:0016021,integral component of membrane|GO…		bta04640,Hematopoietic cell lineage	http://www.uniprot.org/uniprot/P30932	False
O46414	1.98539	0.989424	O46414	FTH1	GO:0019725,cellular homeostasis|GO:0008152,metabolic process|GO:0050801,ion homeostasis|GO:0006955,immune response|GO:0042592,homeostatic process|GO:0055072,iron ion homeostasis|GO:0006826,iron ion transport|GO:0055076,transition metal ion homeostasis|GO:0098771,inorganic ion homeostasis|GO:0050789,regulation of biological process|GO:0044699,single-organism process|GO:0044710,single-organism meta…	GO:0005737,cytoplasm|GO:0043231,intracellular membrane-bounded organelle|GO:0044464,cell part|GO:0043229,intracellular organelle|GO:0005739,mitochondrion|GO:0005622,intracellular|GO:0044444,cytoplasmic part|GO:0005623,cell|GO:0044424,intracellular part|GO:0043227,membrane-bounded organelle|GO:0043226,organelle	GO:0043169,cation binding|GO:0016722,oxidoreductase activity, oxidizing metal ions|GO:0016724,oxidoreductase activity, oxidizing metal ions, oxygen as acceptor|GO:0046914,transition metal ion binding|GO:0003824,catalytic activity|GO:0004322,ferroxidase activity|GO:0043167,ion binding|GO:0008199,ferric iron binding|GO:0005488,binding|GO:0005506,iron ion binding|GO:0046872,metal ion binding|GO:0016…	bta04978,Mineral absorption	http://www.uniprot.org/uniprot/O46414	False
Q17QE2	1.98784	0.991202	Q17QE2	LMCD1	GO:0080090,regulation of primary metabolic process|GO:0019222,regulation of metabolic process|GO:0048584,positive regulation of response to stimulus|GO:0048583,regulation of response to stimulus|GO:0050848,regulation of calcium-mediated signaling|GO:0003012,muscle system process|GO:0007165,signal transduction|GO:1901362,organic cyclic compound biosynthetic process|GO:0007005,mitochondrion organiz…	GO:0005737,cytoplasm|GO:0043231,intracellular membrane-bounded organelle|GO:0044421,extracellular region part|GO:0005634,nucleus|GO:0044464,cell part|GO:0005623,cell|GO:0031012,extracellular matrix|GO:0043229,intracellular organelle|GO:0005576,extracellular region|GO:0044424,intracellular part|GO:0005622,intracellular|GO:0043227,membrane-bounded organelle|GO:0043226,organelle|GO:0005615,extracell…	GO:0043169,cation binding|GO:0046914,transition metal ion binding|GO:0003714,transcription corepressor activity|GO:0003712,transcription cofactor activity|GO:0043167,ion binding|GO:0005488,binding|GO:0000989,transcription factor activity, transcription factor binding|GO:0000988,transcription factor activity, protein binding|GO:0046872,metal ion binding|GO:0008270,zinc ion binding		http://www.uniprot.org/uniprot/Q17QE2	False
P43896	1.99721	0.997987	P43896	TSFM	GO:0044249,cellular biosynthetic process|GO:0034641,cellular nitrogen compound metabolic process|GO:0006807,nitrogen compound metabolic process|GO:0034645,cellular macromolecule biosynthetic process|GO:1901576,organic substance biosynthetic process|GO:0071840,cellular component organization or biogenesis|GO:0044267,cellular protein metabolic process|GO:0044710,single-organism metabolic process|GO…	GO:0031974,membrane-enclosed lumen|GO:0043229,intracellular organelle|GO:0043227,membrane-bounded organelle|GO:0043226,organelle|GO:0005737,cytoplasm|GO:0031981,nuclear lumen|GO:0005634,nucleus|GO:0005739,mitochondrion|GO:0005654,nucleoplasm|GO:0005759,mitochondrial matrix|GO:0043231,intracellular membrane-bounded organelle|GO:0043233,organelle lumen|GO:0044464,cell part|GO:0005623,cell|GO:000562…	GO:0097159,organic cyclic compound binding|GO:0044822,poly(A) RNA binding|GO:0008135,translation factor activity, RNA binding|GO:0003723,RNA binding|GO:0003676,nucleic acid binding|GO:0003746,translation elongation factor activity|GO:1901363,heterocyclic compound binding|GO:0005488,binding		http://www.uniprot.org/uniprot/P43896	False
Q58DR8	2.00225	1.00162	Q58DR8	SUCLG1	GO:0044238,primary metabolic process|GO:0044710,single-organism metabolic process|GO:0015980,energy derivation by oxidation of organic compounds|GO:0006082,organic acid metabolic process|GO:0044699,single-organism process|GO:0009987,cellular process|GO:0044763,single-organism cellular process|GO:0019752,carboxylic acid metabolic process|GO:0071704,organic substance metabolic process|GO:0006099,tr…	GO:0005737,cytoplasm|GO:0043231,intracellular membrane-bounded organelle|GO:0044464,cell part|GO:0043229,intracellular organelle|GO:0005739,mitochondrion|GO:0005622,intracellular|GO:0044444,cytoplasmic part|GO:0005623,cell|GO:0044424,intracellular part|GO:0043227,membrane-bounded organelle|GO:0043226,organelle|GO:0043233,organelle lumen|GO:0031974,membrane-enclosed lumen|GO:0044446,intracellular …	GO:0035639,purine ribonucleoside triphosphate binding|GO:0005488,binding|GO:0043167,ion binding|GO:1901363,heterocyclic compound binding|GO:1901265,nucleoside phosphate binding|GO:0001882,nucleoside binding|GO:0043168,anion binding|GO:0000166,nucleotide binding|GO:0032561,guanyl ribonucleotide binding|GO:0001883,purine nucleoside binding|GO:0032549,ribonucleoside binding|GO:0004774,succinate-CoA …	bta01200,Carbon metabolism|bta01100,Metabolic pathways|bta00640,Propanoate metabolism|bta00020,Citrate cycle (TCA cycle)	http://www.uniprot.org/uniprot/Q58DR8	False
Q2HJ57	2.00524	1.00377	Q2HJ57	COTL1	GO:0006633,fatty acid biosynthetic process|GO:0006631,fatty acid metabolic process|GO:0006636,unsaturated fatty acid biosynthetic process|GO:0006950,response to stress|GO:0019752,carboxylic acid metabolic process|GO:0044249,cellular biosynthetic process|GO:0044281,small molecule metabolic process|GO:0044283,small molecule biosynthetic process|GO:0072330,monocarboxylic acid biosynthetic process|GO…	GO:0005635,nuclear envelope|GO:0031975,envelope|GO:0043229,intracellular organelle|GO:0043228,non-membrane-bounded organelle|GO:0043227,membrane-bounded organelle|GO:0043226,organelle|GO:0005856,cytoskeleton|GO:0031982,vesicle|GO:0005634,nucleus|GO:0016020,membrane|GO:0031988,membrane-bounded vesicle|GO:0005737,cytoplasm|GO:0031965,nuclear membrane|GO:0031967,organelle envelope|GO:0012505,endomem…	GO:0008092,cytoskeletal protein binding|GO:0019899,enzyme binding|GO:0003779,actin binding|GO:0005488,binding|GO:0005515,protein binding		http://www.uniprot.org/uniprot/Q2HJ57	False
Q0V8R6	2.00735	1.00529	Q0V8R6	HEXA	GO:0048468,cell development|GO:0007610,behavior|GO:0001501,skeletal system development|GO:0007165,signal transduction|GO:0007166,cell surface receptor signaling pathway|GO:0007167,enzyme linked receptor protein signaling pathway|GO:0071840,cellular component organization or biogenesis|GO:0044712,single-organism catabolic process|GO:0051716,cellular response to stimulus|GO:0000003,reproduction|GO:…	GO:0005737,cytoplasm|GO:0000323,lytic vacuole|GO:0043231,intracellular membrane-bounded organelle|GO:0005773,vacuole|GO:0044464,cell part|GO:0044444,cytoplasmic part|GO:0005623,cell|GO:0005622,intracellular|GO:0005764,lysosome|GO:0043229,intracellular organelle|GO:0044424,intracellular part|GO:0043227,membrane-bounded organelle|GO:0043226,organelle|GO:0016020,membrane	GO:0016787,hydrolase activity|GO:0016798,hydrolase activity, acting on glycosyl bonds|GO:0015929,hexosaminidase activity|GO:0003824,catalytic activity|GO:0004563,beta-N-acetylhexosaminidase activity|GO:0004553,hydrolase activity, hydrolyzing O-glycosyl compounds	bta04142,Lysosome|bta00531,Glycosaminoglycan degradation|bta00511,Other glycan degradation|bta00520,Amino sugar and nucleotide sugar metabolism|bta00603,Glycosphingolipid biosynthesis - globo and isoglobo series|bta01100,Metabolic pathways|bta00604,Glycosphingolipid biosynthesis - ganglio series	http://www.uniprot.org/uniprot/Q0V8R6	False
Q3SZV6	2.0252	1.01806	Q3SZV6	TIMM21	GO:0033617,mitochondrial respiratory chain complex IV assembly|GO:0022607,cellular component assembly|GO:0070271,protein complex biogenesis|GO:0043933,macromolecular complex subunit organization|GO:0051649,establishment of localization in cell|GO:0017004,cytochrome complex assembly|GO:0030150,protein import into mitochondrial matrix|GO:0008104,protein localization|GO:0051641,cellular localization…	GO:0044464,cell part|GO:0031975,envelope|GO:0043229,intracellular organelle|GO:0043227,membrane-bounded organelle|GO:0043226,organelle|GO:0031224,intrinsic component of membrane|GO:0005737,cytoplasm|GO:0031090,organelle membrane|GO:0005743,mitochondrial inner membrane|GO:0016021,integral component of membrane|GO:0016020,membrane|GO:0044444,cytoplasmic part|GO:0005739,mitochondrion|GO:0098800,inne…			http://www.uniprot.org/uniprot/Q3SZV6	False
Q2HJ38	2.02687	1.01925	Q2HJ38	CNN1	GO:0006996,organelle organization|GO:0007010,cytoskeleton organization|GO:0031032,actomyosin structure organization|GO:0030029,actin filament-based process|GO:0071840,cellular component organization or biogenesis|GO:0009987,cellular process|GO:0030036,actin cytoskeleton organization|GO:1902589,single-organism organelle organization|GO:0044763,single-organism cellular process|GO:0016043,cellular c…	GO:0005856,cytoskeleton|GO:0043232,intracellular non-membrane-bounded organelle|GO:0070161,anchoring junction|GO:0044464,cell part|GO:0005623,cell|GO:0005622,intracellular|GO:0043229,intracellular organelle|GO:0043228,non-membrane-bounded organelle|GO:0005912,adherens junction|GO:0044424,intracellular part|GO:0005924,cell-substrate adherens junction|GO:0005925,focal adhesion|GO:0043226,organelle|…	GO:0008092,cytoskeletal protein binding|GO:0003779,actin binding|GO:0005488,binding|GO:0005515,protein binding|GO:0005516,calmodulin binding		http://www.uniprot.org/uniprot/Q2HJ38	False
A4IF62	2.04403	1.03141	A4IF62	POLR3A	GO:0032608,interferon-beta production|GO:0032774,RNA biosynthetic process|GO:0006950,response to stress|GO:0002376,immune system process|GO:0032648,regulation of interferon-beta production|GO:0032606,type I interferon production|GO:0090304,nucleic acid metabolic process|GO:0044249,cellular biosynthetic process|GO:0034641,cellular nitrogen compound metabolic process|GO:0006807,nitrogen compound me…	GO:0030880,RNA polymerase complex|GO:0044464,cell part|GO:0031974,membrane-enclosed lumen|GO:0061695,transferase complex, transferring phosphorus-containing groups|GO:0043227,membrane-bounded organelle|GO:0043226,organelle|GO:0031981,nuclear lumen|GO:0005634,nucleus|GO:0016020,membrane|GO:0005654,nucleoplasm|GO:0044451,nucleoplasm part|GO:1902494,catalytic complex|GO:0055029,nuclear DNA-directed …	GO:0034062,5'-3' RNA polymerase activity|GO:0001056,RNA polymerase III activity|GO:0008270,zinc ion binding|GO:0003676,nucleic acid binding|GO:0003677,DNA binding|GO:1901363,heterocyclic compound binding|GO:0001882,nucleoside binding|GO:0043169,cation binding|GO:0046914,transition metal ion binding|GO:0043167,ion binding|GO:0016740,transferase activity|GO:0032549,ribonucleoside binding|GO:0046872…	bta05169,Epstein-Barr virus infection|bta00240,Pyrimidine metabolism|bta03020,RNA polymerase|bta00230,Purine metabolism|bta01100,Metabolic pathways|bta04623,Cytosolic DNA-sensing pathway	http://www.uniprot.org/uniprot/A4IF62	False
P13696	2.08872	1.06262	P13696	PEBP1	GO:0009892,negative regulation of metabolic process|GO:0080090,regulation of primary metabolic process|GO:0019222,regulation of metabolic process|GO:0031324,negative regulation of cellular metabolic process|GO:0031323,regulation of cellular metabolic process|GO:0043086,negative regulation of catalytic activity|GO:0044267,cellular protein metabolic process|GO:0051248,negative regulation of protein…	GO:0043231,intracellular membrane-bounded organelle|GO:0005737,cytoplasm|GO:0005622,intracellular|GO:0043230,extracellular organelle|GO:0031982,vesicle|GO:0044421,extracellular region part|GO:0043227,membrane-bounded organelle|GO:0005634,nucleus|GO:0044464,cell part|GO:0005623,cell|GO:0031988,membrane-bounded vesicle|GO:0043229,intracellular organelle|GO:0005576,extracellular region|GO:0044424,in…	GO:0030414,peptidase inhibitor activity|GO:0035639,purine ribonucleoside triphosphate binding|GO:0019899,enzyme binding|GO:0005488,binding|GO:0003676,nucleic acid binding|GO:0004857,enzyme inhibitor activity|GO:0098772,molecular function regulator|GO:1901363,heterocyclic compound binding|GO:0001883,purine nucleoside binding|GO:0001882,nucleoside binding|GO:0030234,enzyme regulator activity|GO:000…		http://www.uniprot.org/uniprot/P13696	False
Q3ZBF6	2.09089	1.06411	Q3ZBF6	ACADS	GO:0044238,primary metabolic process|GO:0006631,fatty acid metabolic process|GO:0006629,lipid metabolic process|GO:0006082,organic acid metabolic process|GO:0044699,single-organism process|GO:0009987,cellular process|GO:0044710,single-organism metabolic process|GO:0019752,carboxylic acid metabolic process|GO:0032787,monocarboxylic acid metabolic process|GO:0071704,organic substance metabolic proc…	GO:0005737,cytoplasm|GO:0043231,intracellular membrane-bounded organelle|GO:0043233,organelle lumen|GO:0044464,cell part|GO:0044444,cytoplasmic part|GO:0031974,membrane-enclosed lumen|GO:0005622,intracellular|GO:0044446,intracellular organelle part|GO:0070013,intracellular organelle lumen|GO:0043229,intracellular organelle|GO:0005739,mitochondrion|GO:0044429,mitochondrial part|GO:0005759,mitochon…	GO:0043168,anion binding|GO:0050662,coenzyme binding|GO:0050660,flavin adenine dinucleotide binding|GO:0097159,organic cyclic compound binding|GO:0052890,oxidoreductase activity, acting on the CH-CH group of donors, with a flavin as acceptor|GO:1901363,heterocyclic compound binding|GO:0000166,nucleotide binding|GO:0036094,small molecule binding|GO:0003824,catalytic activity|GO:0048037,cofactor bi…	bta01200,Carbon metabolism|bta01212,Fatty acid metabolism|bta00650,Butanoate metabolism|bta00280,Valine, leucine and isoleucine degradation|bta00071,Fatty acid degradation|bta01100,Metabolic pathways	http://www.uniprot.org/uniprot/Q3ZBF6	False
Q3ZBT6	2.09209	1.06494	Q3ZBT6	TRA2B	GO:0021537,telencephalon development|GO:0044707,single-multicellular organism process|GO:0080090,regulation of primary metabolic process|GO:0019222,regulation of metabolic process|GO:0050685,positive regulation of mRNA processing|GO:0050684,regulation of mRNA processing|GO:0031325,positive regulation of cellular metabolic process|GO:0031323,regulation of cellular metabolic process|GO:0006139,nucl…	GO:0043231,intracellular membrane-bounded organelle|GO:0005634,nucleus|GO:0044464,cell part|GO:0005623,cell|GO:0005622,intracellular|GO:0043229,intracellular organelle|GO:0044424,intracellular part|GO:0043227,membrane-bounded organelle|GO:0043226,organelle|GO:0005635,nuclear envelope|GO:1990904,ribonucleoprotein complex|GO:0031974,membrane-enclosed lumen|GO:0031975,envelope|GO:0031090,organelle m…	GO:0005488,binding|GO:0097159,organic cyclic compound binding|GO:0044822,poly(A) RNA binding|GO:0000166,nucleotide binding|GO:0036094,small molecule binding|GO:0003723,RNA binding|GO:0003676,nucleic acid binding|GO:1901363,heterocyclic compound binding|GO:1901265,nucleoside phosphate binding|GO:0003729,mRNA binding|GO:0036002,pre-mRNA binding|GO:0005515,protein binding|GO:0070717,poly-purine trac…	bta03040,Spliceosome	http://www.uniprot.org/uniprot/Q3ZBT6	False
Q3MHM7	2.0957	1.06743	Q3MHM7	RPL35	GO:0044238,primary metabolic process|GO:0090304,nucleic acid metabolic process|GO:0044249,cellular biosynthetic process|GO:0034641,cellular nitrogen compound metabolic process|GO:0006807,nitrogen compound metabolic process|GO:0034645,cellular macromolecule biosynthetic process|GO:0000470,maturation of LSU-rRNA|GO:0034660,ncRNA metabolic process|GO:0071840,cellular component organization or biogen…	GO:0022626,cytosolic ribosome|GO:0022625,cytosolic large ribosomal subunit|GO:0043229,intracellular organelle|GO:0043228,non-membrane-bounded organelle|GO:0015934,large ribosomal subunit|GO:0043226,organelle|GO:0005737,cytoplasm|GO:0030529,intracellular ribonucleoprotein complex|GO:0044391,ribosomal subunit|GO:0032991,macromolecular complex|GO:0005840,ribosome|GO:0043232,intracellular non-membran…	GO:0005488,binding|GO:0097159,organic cyclic compound binding|GO:0044822,poly(A) RNA binding|GO:0005198,structural molecule activity|GO:0003735,structural constituent of ribosome|GO:0003723,RNA binding|GO:0003676,nucleic acid binding|GO:1901363,heterocyclic compound binding|GO:0003729,mRNA binding	bta03010,Ribosome	http://www.uniprot.org/uniprot/Q3MHM7	False
Q08DU9	2.09657	1.06803	Q08DU9	HP1BP3	GO:0009628,response to abiotic stimulus|GO:0080090,regulation of primary metabolic process|GO:0019222,regulation of metabolic process|GO:1901362,organic cyclic compound biosynthetic process|GO:1901360,organic cyclic compound metabolic process|GO:0051716,cellular response to stimulus|GO:0042127,regulation of cell proliferation|GO:0060255,regulation of macromolecule metabolic process|GO:0065004,pro…	GO:0044815,DNA packaging complex|GO:0043229,intracellular organelle|GO:0043228,non-membrane-bounded organelle|GO:0000785,chromatin|GO:0000786,nucleosome|GO:0043227,membrane-bounded organelle|GO:0043226,organelle|GO:0005634,nucleus|GO:0005694,chromosome|GO:0043234,protein complex|GO:0032991,macromolecular complex|GO:0043231,intracellular membrane-bounded organelle|GO:0043232,intracellular non-memb…	GO:0005515,protein binding|GO:0097159,organic cyclic compound binding|GO:0031491,nucleosome binding|GO:0044877,macromolecular complex binding|GO:0005488,binding|GO:0003676,nucleic acid binding|GO:0003677,DNA binding|GO:0032403,protein complex binding|GO:0003682,chromatin binding|GO:1901363,heterocyclic compound binding		http://www.uniprot.org/uniprot/Q08DU9	False
P48820	2.10442	1.07342	P48820	RANBP2	GO:0015931,nucleobase-containing compound transport|GO:0008104,protein localization|GO:0006457,protein folding|GO:0051028,mRNA transport|GO:0044267,cellular protein metabolic process|GO:0000413,protein peptidyl-prolyl isomerization|GO:0051234,establishment of localization|GO:0044260,cellular macromolecule metabolic process|GO:0032446,protein modification by small protein conjugation|GO:0070647,pr…	GO:0005635,nuclear envelope|GO:0016234,inclusion body|GO:0031975,envelope|GO:0043229,intracellular organelle|GO:0042405,nuclear inclusion body|GO:0005634,nucleus|GO:0043227,membrane-bounded organelle|GO:0043226,organelle|GO:0031224,intrinsic component of membrane|GO:0046930,pore complex|GO:0031090,organelle membrane|GO:0016021,integral component of membrane|GO:0016020,membrane|GO:0031965,nuclear …	GO:0016853,isomerase activity|GO:0097159,organic cyclic compound binding|GO:0016859,cis-trans isomerase activity|GO:0003824,catalytic activity|GO:0003723,RNA binding|GO:0003755,peptidyl-prolyl cis-trans isomerase activity|GO:0016874,ligase activity|GO:1901363,heterocyclic compound binding|GO:0003676,nucleic acid binding|GO:0005488,binding|GO:0019899,enzyme binding|GO:0031267,small GTPase binding|…		http://www.uniprot.org/uniprot/P48820	False
Q24K09	2.12581	1.08801	Q24K09	DNMT1	GO:0006479,protein methylation|GO:0044238,primary metabolic process|GO:0080090,regulation of primary metabolic process|GO:0019222,regulation of metabolic process|GO:0031057,negative regulation of histone modification|GO:0031056,regulation of histone modification|GO:0051567,histone H3-K9 methylation|GO:0031058,positive regulation of histone modification|GO:1901362,organic cyclic compound biosynthe…	GO:0043229,intracellular organelle|GO:0043228,non-membrane-bounded organelle|GO:0000785,chromatin|GO:0043227,membrane-bounded organelle|GO:0043226,organelle|GO:0005634,nucleus|GO:0005657,replication fork|GO:0005694,chromosome|GO:0000792,heterochromatin|GO:0000775,chromosome, centromeric region|GO:0098687,chromosomal region|GO:0005721,pericentric heterochromatin|GO:0032991,macromolecular complex|G…	GO:0044877,macromolecular complex binding|GO:0008270,zinc ion binding|GO:0003676,nucleic acid binding|GO:0003677,DNA binding|GO:0008168,methyltransferase activity|GO:0000166,nucleotide binding|GO:1901363,heterocyclic compound binding|GO:1901265,nucleoside phosphate binding|GO:0043565,sequence-specific DNA binding|GO:0046914,transition metal ion binding|GO:0043167,ion binding|GO:0003886,DNA (cytos…	bta05206,MicroRNAs in cancer|bta01100,Metabolic pathways|bta00270,Cysteine and methionine metabolism	http://www.uniprot.org/uniprot/Q24K09	False
Q32PF3	2.14132	1.0985	Q32PF3	PCNP	GO:0044248,cellular catabolic process|GO:0043632,modification-dependent macromolecule catabolic process|GO:0007049,cell cycle|GO:0044267,cellular protein metabolic process|GO:1901575,organic substance catabolic process|GO:0044265,cellular macromolecule catabolic process|GO:0044260,cellular macromolecule metabolic process|GO:0071704,organic substance metabolic process|GO:0043161,proteasome-mediate…	GO:0044446,intracellular organelle part|GO:0043231,intracellular membrane-bounded organelle|GO:0031981,nuclear lumen|GO:0043233,organelle lumen|GO:0005634,nucleus|GO:0044464,cell part|GO:0031974,membrane-enclosed lumen|GO:0005622,intracellular|GO:0005654,nucleoplasm|GO:0070013,intracellular organelle lumen|GO:0043229,intracellular organelle|GO:0044428,nuclear part|GO:0005623,cell|GO:0044424,intra…			http://www.uniprot.org/uniprot/Q32PF3	False
Q3T0Y5	2.151	1.10501	Q3T0Y5	PSMA2	GO:0044248,cellular catabolic process|GO:0043632,modification-dependent macromolecule catabolic process|GO:0044267,cellular protein metabolic process|GO:1901575,organic substance catabolic process|GO:0044265,cellular macromolecule catabolic process|GO:0044260,cellular macromolecule metabolic process|GO:0043161,proteasome-mediated ubiquitin-dependent protein catabolic process|GO:0071704,organic su…	GO:0035770,ribonucleoprotein granule|GO:0019773,proteasome core complex, alpha-subunit complex|GO:0043229,intracellular organelle|GO:0043228,non-membrane-bounded organelle|GO:0036464,cytoplasmic ribonucleoprotein granule|GO:0030529,intracellular ribonucleoprotein complex|GO:0043227,membrane-bounded organelle|GO:0043226,organelle|GO:0005737,cytoplasm|GO:0031982,vesicle|GO:0005634,nucleus|GO:003198…	GO:0016787,hydrolase activity|GO:0004175,endopeptidase activity|GO:0004298,threonine-type endopeptidase activity|GO:0003824,catalytic activity|GO:0070003,threonine-type peptidase activity|GO:0070011,peptidase activity, acting on L-amino acid peptides|GO:0008233,peptidase activity	bta03050,Proteasome	http://www.uniprot.org/uniprot/Q3T0Y5	False
D3K0R6	2.15558	1.10807	D3K0R6	ATP2B4	GO:0050801,ion homeostasis|GO:0042592,homeostatic process|GO:0055074,calcium ion homeostasis|GO:0098771,inorganic ion homeostasis|GO:0044699,single-organism process|GO:0072507,divalent inorganic cation homeostasis|GO:0072503,cellular divalent inorganic cation homeostasis|GO:0051179,localization|GO:0065007,biological regulation|GO:0098662,inorganic cation transmembrane transport|GO:0098660,inorgan…	GO:0016021,integral component of membrane|GO:0016020,membrane|GO:0044464,cell part|GO:0097223,sperm part|GO:0005623,cell|GO:0071944,cell periphery|GO:0005886,plasma membrane|GO:0044425,membrane part|GO:0042995,cell projection|GO:0036126,sperm flagellum|GO:0031224,intrinsic component of membrane	GO:0035639,purine ribonucleoside triphosphate binding|GO:0043169,cation binding|GO:0005488,binding|GO:0016887,ATPase activity|GO:0000166,nucleotide binding|GO:1901363,heterocyclic compound binding|GO:1901265,nucleoside phosphate binding|GO:0043168,anion binding|GO:0042625,ATPase coupled ion transmembrane transporter activity|GO:0042626,ATPase activity, coupled to transmembrane movement of substan…		http://www.uniprot.org/uniprot/D3K0R6	False
Q3ZBV1	2.16874	1.11686	Q3ZBV1	IST1	GO:0007049,cell cycle|GO:0009987,cellular process|GO:0051301,cell division|GO:0044763,single-organism cellular process|GO:0044699,single-organism process|GO:0045184,establishment of protein localization|GO:0006810,transport|GO:0033036,macromolecule localization|GO:0042886,amide transport|GO:0071705,nitrogen compound transport|GO:0015833,peptide transport|GO:0008104,protein localization|GO:0071702…	GO:0005737,cytoplasm|GO:0031982,vesicle|GO:0016023,cytoplasmic, membrane-bounded vesicle|GO:0031410,cytoplasmic vesicle|GO:0044464,cell part|GO:0044444,cytoplasmic part|GO:0005623,cell|GO:0031988,membrane-bounded vesicle|GO:0043229,intracellular organelle|GO:0044424,intracellular part|GO:0005622,intracellular|GO:0043227,membrane-bounded organelle|GO:0043226,organelle|GO:0043231,intracellular memb…		bta04144,Endocytosis	http://www.uniprot.org/uniprot/Q3ZBV1	False
P17694	2.1795	1.124	P17694	NDUFS2	GO:0044710,single-organism metabolic process|GO:0050896,response to stimulus|GO:0006950,response to stress|GO:0055114,oxidation-reduction process|GO:0008152,metabolic process|GO:0006979,response to oxidative stress|GO:0044699,single-organism process|GO:0009141,nucleoside triphosphate metabolic process|GO:0009144,purine nucleoside triphosphate metabolic process|GO:0009167,purine ribonucleoside mon…	GO:0098796,membrane protein complex|GO:0044464,cell part|GO:0031974,membrane-enclosed lumen|GO:1990204,oxidoreductase complex|GO:0043229,intracellular organelle|GO:0043227,membrane-bounded organelle|GO:0043226,organelle|GO:0005737,cytoplasm|GO:0005654,nucleoplasm|GO:0031090,organelle membrane|GO:0031981,nuclear lumen|GO:0005743,mitochondrial inner membrane|GO:0005634,nucleus|GO:0016020,membrane|G…	GO:0051287,NAD binding|GO:0005488,binding|GO:0000166,nucleotide binding|GO:1901363,heterocyclic compound binding|GO:1901265,nucleoside phosphate binding|GO:0016491,oxidoreductase activity|GO:0043169,cation binding|GO:0051540,metal cluster binding|GO:0003954,NADH dehydrogenase activity|GO:0043167,ion binding|GO:0050136,NADH dehydrogenase (quinone) activity|GO:0046872,metal ion binding|GO:0050662,c…	bta05012,Parkinson disease|bta05010,Alzheimer disease|bta04932,Non-alcoholic fatty liver disease|bta05016,Huntington disease|bta01100,Metabolic pathways|bta00190,Oxidative phosphorylation	http://www.uniprot.org/uniprot/P17694	False
O78776	2.19023	1.13108	P00157	MT-CYB	GO:0051234,establishment of localization|GO:1902600,hydrogen ion transmembrane transport|GO:0009141,nucleoside triphosphate metabolic process|GO:0009144,purine nucleoside triphosphate metabolic process|GO:0009167,purine ribonucleoside monophosphate metabolic process|GO:0034641,cellular nitrogen compound metabolic process|GO:0006807,nitrogen compound metabolic process|GO:0044281,small molecule met…	GO:0044464,cell part|GO:1990204,oxidoreductase complex|GO:0043229,intracellular organelle|GO:0070069,cytochrome complex|GO:0043227,membrane-bounded organelle|GO:0043226,organelle|GO:0031224,intrinsic component of membrane|GO:0005737,cytoplasm|GO:0031090,organelle membrane|GO:0005743,mitochondrial inner membrane|GO:0016021,integral component of membrane|GO:0016020,membrane|GO:0098803,respiratory c…	GO:0022891,substrate-specific transmembrane transporter activity|GO:0022890,inorganic cation transmembrane transporter activity|GO:0022892,substrate-specific transporter activity|GO:0046872,metal ion binding|GO:0005215,transporter activity|GO:0008324,cation transmembrane transporter activity|GO:0008121,ubiquinol-cytochrome-c reductase activity|GO:0022857,transmembrane transporter activity|GO:0043…	bta04932,Non-alcoholic fatty liver disease|bta05010,Alzheimer disease|bta05012,Parkinson disease|bta05016,Huntington disease|bta04260,Cardiac muscle contraction|bta01100,Metabolic pathways|bta00190,Oxidative phosphorylation	http://www.uniprot.org/uniprot/P00157	False
Q2KIY5	2.20157	1.13853	Q2KIY5	PLBD2	GO:0044712,single-organism catabolic process|GO:0044238,primary metabolic process|GO:0044710,single-organism metabolic process|GO:0006629,lipid metabolic process|GO:1901575,organic substance catabolic process|GO:0016042,lipid catabolic process|GO:0071704,organic substance metabolic process|GO:0008152,metabolic process|GO:0009056,catabolic process|GO:0044699,single-organism process	GO:0000323,lytic vacuole|GO:0031974,membrane-enclosed lumen|GO:0043229,intracellular organelle|GO:0043227,membrane-bounded organelle|GO:0043226,organelle|GO:0005737,cytoplasm|GO:0044446,intracellular organelle part|GO:0043202,lysosomal lumen|GO:0005773,vacuole|GO:0005775,vacuolar lumen|GO:0044437,vacuolar part|GO:0043231,intracellular membrane-bounded organelle|GO:0043233,organelle lumen|GO:00444…	GO:0016787,hydrolase activity|GO:0003824,catalytic activity		http://www.uniprot.org/uniprot/Q2KIY5	False
B2LU20	2.20506	1.14082	B2LU20	B2LU20					http://www.uniprot.org/uniprot/B2LU20	False
Q58DW3	2.21121	1.14484	Q58DW3	RPL29	GO:0044249,cellular biosynthetic process|GO:0034641,cellular nitrogen compound metabolic process|GO:0006807,nitrogen compound metabolic process|GO:0034645,cellular macromolecule biosynthetic process|GO:1901576,organic substance biosynthetic process|GO:0044267,cellular protein metabolic process|GO:0044260,cellular macromolecule metabolic process|GO:0043043,peptide biosynthetic process|GO:0071704,o…	GO:0022626,cytosolic ribosome|GO:0022625,cytosolic large ribosomal subunit|GO:0043229,intracellular organelle|GO:0043228,non-membrane-bounded organelle|GO:0015934,large ribosomal subunit|GO:0043226,organelle|GO:0005737,cytoplasm|GO:0016020,membrane|GO:0030529,intracellular ribonucleoprotein complex|GO:0044391,ribosomal subunit|GO:0032991,macromolecular complex|GO:0005840,ribosome|GO:0043232,intra…	GO:0097159,organic cyclic compound binding|GO:0044822,poly(A) RNA binding|GO:0005198,structural molecule activity|GO:0003735,structural constituent of ribosome|GO:0003723,RNA binding|GO:0003676,nucleic acid binding|GO:1901363,heterocyclic compound binding|GO:0005488,binding|GO:0005515,protein binding|GO:0045296,cadherin binding|GO:0050839,cell adhesion molecule binding	bta03010,Ribosome	http://www.uniprot.org/uniprot/Q58DW3	False
Q2TBV3	2.21534	1.14753	Q2TBV3	ETFB	GO:0008152,metabolic process|GO:0044710,single-organism metabolic process|GO:0044699,single-organism process|GO:0055114,oxidation-reduction process|GO:0034440,lipid oxidation|GO:0006631,fatty acid metabolic process|GO:0006635,fatty acid beta-oxidation|GO:0019752,carboxylic acid metabolic process|GO:0044248,cellular catabolic process|GO:0009062,fatty acid catabolic process|GO:0044281,small molecul…	GO:0031974,membrane-enclosed lumen|GO:0043229,intracellular organelle|GO:0043227,membrane-bounded organelle|GO:0043226,organelle|GO:0005737,cytoplasm|GO:0070062,extracellular exosome|GO:0005739,mitochondrion|GO:0031988,membrane-bounded vesicle|GO:0005759,mitochondrial matrix|GO:1903561,extracellular vesicle|GO:0031982,vesicle|GO:0043230,extracellular organelle|GO:0043231,intracellular membrane-bo…	GO:0009055,electron carrier activity		http://www.uniprot.org/uniprot/Q2TBV3	False
A4IFJ5	2.22391	1.1531	A4IFJ5	PLA2G4A	GO:0042221,response to chemical|GO:0051716,cellular response to stimulus|GO:0046434,organophosphate catabolic process|GO:0051234,establishment of localization|GO:0006869,lipid transport|GO:0050896,response to stimulus|GO:0019752,carboxylic acid metabolic process|GO:0050482,arachidonic acid secretion|GO:0044248,cellular catabolic process|GO:0044249,cellular biosynthetic process|GO:0006820,anion tr…	GO:0043231,intracellular membrane-bounded organelle|GO:0005794,Golgi apparatus|GO:0005783,endoplasmic reticulum|GO:0016023,cytoplasmic, membrane-bounded vesicle|GO:0031410,cytoplasmic vesicle|GO:0005829,cytosol|GO:0044464,cell part|GO:0044444,cytoplasmic part|GO:0005623,cell|GO:0031988,membrane-bounded vesicle|GO:0043229,intracellular organelle|GO:0012505,endomembrane system|GO:0044424,intracellu…	GO:0043168,anion binding|GO:0016787,hydrolase activity|GO:0047498,calcium-dependent phospholipase A2 activity|GO:0005488,binding|GO:0043169,cation binding|GO:0005543,phospholipid binding|GO:0005544,calcium-dependent phospholipid binding|GO:0008289,lipid binding|GO:0052689,carboxylic ester hydrolase activity|GO:0043167,ion binding|GO:0003824,catalytic activity|GO:0016788,hydrolase activity, acting…	bta04730,Long-term depression|bta04370,VEGF signaling pathway|bta04611,Platelet activation|bta00564,Glycerophospholipid metabolism|bta00565,Ether lipid metabolism|bta00592,alpha-Linolenic acid metabolism|bta00591,Linoleic acid metabolism|bta00590,Arachidonic acid metabolism|bta04724,Glutamatergic synapse|bta04726,Serotonergic synapse|bta04913,Ovarian steroidogenesis|bta04912,GnRH signaling pathwa…	http://www.uniprot.org/uniprot/A4IFJ5	False
Q3SWX2	2.23484	1.16017	Q3SWX2	ACOT9	GO:0008152,metabolic process	GO:0005737,cytoplasm|GO:0043231,intracellular membrane-bounded organelle|GO:0044464,cell part|GO:0043229,intracellular organelle|GO:0005739,mitochondrion|GO:0005622,intracellular|GO:0044444,cytoplasmic part|GO:0005623,cell|GO:0044424,intracellular part|GO:0043227,membrane-bounded organelle|GO:0043226,organelle	GO:0016787,hydrolase activity|GO:0016788,hydrolase activity, acting on ester bonds|GO:0052689,carboxylic ester hydrolase activity|GO:0003824,catalytic activity		http://www.uniprot.org/uniprot/Q3SWX2	False
Q0VD53	2.25461	1.17288	Q0VD53	VPS26A	GO:0008104,protein localization|GO:1990126,retrograde transport, endosome to plasma membrane|GO:0044699,single-organism process|GO:0070727,cellular macromolecule localization|GO:0006886,intracellular protein transport|GO:0071702,organic substance transport|GO:0033036,macromolecule localization|GO:0006810,transport|GO:0034613,cellular protein localization|GO:0045184,establishment of protein locali…	GO:0005829,cytosol|GO:0044421,extracellular region part|GO:0043229,intracellular organelle|GO:0043227,membrane-bounded organelle|GO:0043226,organelle|GO:0010008,endosome membrane|GO:0005737,cytoplasm|GO:0030904,retromer complex|GO:0031982,vesicle|GO:0098805,whole membrane|GO:0016020,membrane|GO:0070062,extracellular exosome|GO:0031988,membrane-bounded vesicle|GO:0098588,bounding membrane of organ…	GO:0008565,protein transporter activity|GO:0005215,transporter activity|GO:0022892,substrate-specific transporter activity|GO:0015197,peptide transporter activity	bta04144,Endocytosis	http://www.uniprot.org/uniprot/Q0VD53	False
Q3ZCH9	2.26675	1.18062	Q3ZCH9	HDHD2	GO:0016311,dephosphorylation|GO:0009987,cellular process|GO:0044237,cellular metabolic process|GO:0006796,phosphate-containing compound metabolic process|GO:0008152,metabolic process|GO:0006793,phosphorus metabolic process		GO:0043169,cation binding|GO:0019899,enzyme binding|GO:0043167,ion binding|GO:0005488,binding|GO:0005515,protein binding|GO:0046872,metal ion binding|GO:0016787,hydrolase activity|GO:0016791,phosphatase activity|GO:0016788,hydrolase activity, acting on ester bonds|GO:0042578,phosphoric ester hydrolase activity|GO:0003824,catalytic activity		http://www.uniprot.org/uniprot/Q3ZCH9	False
Q6YNX6	2.28323	1.19108	Q6YNX6	Q6YNX6					http://www.uniprot.org/uniprot/Q6YNX6	False
P22292	2.28376	1.19141	P22292	SLC25A11	GO:0006810,transport|GO:0051179,localization|GO:0051234,establishment of localization|GO:0006820,anion transport|GO:0046907,intracellular transport|GO:0015849,organic acid transport|GO:0006811,ion transport|GO:0015711,organic anion transport|GO:0044765,single-organism transport|GO:0006835,dicarboxylic acid transport|GO:0044699,single-organism process|GO:0051641,cellular localization|GO:0071702,or…	GO:0044464,cell part|GO:0031975,envelope|GO:0043229,intracellular organelle|GO:0043227,membrane-bounded organelle|GO:0043226,organelle|GO:0031224,intrinsic component of membrane|GO:0005737,cytoplasm|GO:0031090,organelle membrane|GO:0016021,integral component of membrane|GO:0016020,membrane|GO:0044444,cytoplasmic part|GO:0005739,mitochondrion|GO:0031967,organelle envelope|GO:0031966,mitochondrial …	GO:0097159,organic cyclic compound binding|GO:0044822,poly(A) RNA binding|GO:0005488,binding|GO:0003676,nucleic acid binding|GO:1901363,heterocyclic compound binding|GO:0003723,RNA binding|GO:0099516,ion antiporter activity|GO:0005342,organic acid transmembrane transporter activity|GO:0015556,C4-dicarboxylate transmembrane transporter activity|GO:0008509,anion transmembrane transporter activity|G…		http://www.uniprot.org/uniprot/P22292	False
Q2KJJ8	2.3183	1.21307	Q2KJJ8	PLD3	GO:0044712,single-organism catabolic process|GO:0044238,primary metabolic process|GO:0044710,single-organism metabolic process|GO:0006629,lipid metabolic process|GO:1901575,organic substance catabolic process|GO:0016042,lipid catabolic process|GO:0071704,organic substance metabolic process|GO:0008152,metabolic process|GO:0009056,catabolic process|GO:0044699,single-organism process	GO:0005783,endoplasmic reticulum|GO:0005789,endoplasmic reticulum membrane|GO:0042175,nuclear outer membrane-endoplasmic reticulum membrane network|GO:0043229,intracellular organelle|GO:0043227,membrane-bounded organelle|GO:0043226,organelle|GO:0031224,intrinsic component of membrane|GO:0005737,cytoplasm|GO:0031982,vesicle|GO:0016021,integral component of membrane|GO:0016020,membrane|GO:0031988,m…	GO:0016787,hydrolase activity|GO:0008081,phosphoric diester hydrolase activity|GO:0016788,hydrolase activity, acting on ester bonds|GO:0042578,phosphoric ester hydrolase activity|GO:0003824,catalytic activity|GO:0070290,N-acylphosphatidylethanolamine-specific phospholipase D activity|GO:0004630,phospholipase D activity|GO:0004620,phospholipase activity|GO:0016298,lipase activity	bta01100,Metabolic pathways|bta00564,Glycerophospholipid metabolism|bta00565,Ether lipid metabolism	http://www.uniprot.org/uniprot/Q2KJJ8	False
Q3T0I2	2.31988	1.21405	Q3T0I2	CTSH	GO:2001235,positive regulation of apoptotic signaling pathway|GO:0044238,primary metabolic process|GO:0080090,regulation of primary metabolic process|GO:0019222,regulation of metabolic process|GO:2001233,regulation of apoptotic signaling pathway|GO:0001667,ameboidal-type cell migration|GO:0048584,positive regulation of response to stimulus|GO:0048583,regulation of response to stimulus|GO:0031638,…	GO:0000323,lytic vacuole|GO:0043229,intracellular organelle|GO:0005773,vacuole|GO:0042599,lamellar body|GO:0043227,membrane-bounded organelle|GO:0043226,organelle|GO:0005737,cytoplasm|GO:0070062,extracellular exosome|GO:0097208,alveolar lamellar body|GO:0031410,cytoplasmic vesicle|GO:0031988,membrane-bounded vesicle|GO:0005615,extracellular space|GO:0030141,secretory granule|GO:0012505,endomembra…	GO:0005488,binding|GO:0004252,serine-type endopeptidase activity|GO:0004175,endopeptidase activity|GO:0038023,signaling receptor activity|GO:0004177,aminopeptidase activity|GO:0008238,exopeptidase activity|GO:0004872,receptor activity|GO:0004871,signal transducer activity|GO:0008233,peptidase activity|GO:0098772,molecular function regulator|GO:0008234,cysteine-type peptidase activity|GO:0008236,s…	bta04210,Apoptosis|bta04142,Lysosome	http://www.uniprot.org/uniprot/Q3T0I2	False
Q2KJE4	2.34985	1.23257	Q2KJE4	ETFA	GO:0008152,metabolic process|GO:0044710,single-organism metabolic process|GO:0044699,single-organism process|GO:0055114,oxidation-reduction process|GO:0034440,lipid oxidation|GO:0006631,fatty acid metabolic process|GO:0006635,fatty acid beta-oxidation|GO:0019752,carboxylic acid metabolic process|GO:0044248,cellular catabolic process|GO:0009062,fatty acid catabolic process|GO:0044281,small molecul…	GO:0005737,cytoplasm|GO:0043231,intracellular membrane-bounded organelle|GO:0043233,organelle lumen|GO:0044464,cell part|GO:0044444,cytoplasmic part|GO:0031974,membrane-enclosed lumen|GO:0005622,intracellular|GO:0044446,intracellular organelle part|GO:0070013,intracellular organelle lumen|GO:0043229,intracellular organelle|GO:0005739,mitochondrion|GO:0044429,mitochondrial part|GO:0005759,mitochon…	GO:0043168,anion binding|GO:0050662,coenzyme binding|GO:0050660,flavin adenine dinucleotide binding|GO:0097159,organic cyclic compound binding|GO:0043167,ion binding|GO:0036094,small molecule binding|GO:0048037,cofactor binding|GO:0005488,binding|GO:0000166,nucleotide binding|GO:1901363,heterocyclic compound binding|GO:1901265,nucleoside phosphate binding|GO:0009055,electron carrier activity|GO:0…		http://www.uniprot.org/uniprot/Q2KJE4	False
P0C1G6	2.3797	1.25078	P0C1G6	SWAP70		GO:0005737,cytoplasm|GO:0043231,intracellular membrane-bounded organelle|GO:0030027,lamellipodium|GO:0005634,nucleus|GO:0016020,membrane|GO:0044464,cell part|GO:0031252,cell leading edge|GO:0005623,cell|GO:0005622,intracellular|GO:0043229,intracellular organelle|GO:0071944,cell periphery|GO:0005886,plasma membrane|GO:0044424,intracellular part|GO:0042995,cell projection|GO:0043227,membrane-bounde…	GO:0097159,organic cyclic compound binding|GO:0005488,binding|GO:0003676,nucleic acid binding|GO:0003677,DNA binding|GO:1901363,heterocyclic compound binding		http://www.uniprot.org/uniprot/P0C1G6	False
A2VE53	2.38697	1.25518	A2VE53	IKBIP		GO:0005783,endoplasmic reticulum|GO:0005789,endoplasmic reticulum membrane|GO:0042175,nuclear outer membrane-endoplasmic reticulum membrane network|GO:0043229,intracellular organelle|GO:0043227,membrane-bounded organelle|GO:0043226,organelle|GO:0031224,intrinsic component of membrane|GO:0005737,cytoplasm|GO:0031090,organelle membrane|GO:0016021,integral component of membrane|GO:0016020,membrane|G…			http://www.uniprot.org/uniprot/A2VE53	False
A4IFB1	2.40033	1.26323	A4IFB1	SRRT	GO:0080090,regulation of primary metabolic process|GO:0019222,regulation of metabolic process|GO:0048468,cell development|GO:0031050,dsRNA fragmentation|GO:0031053,primary miRNA processing|GO:1901362,organic cyclic compound biosynthetic process|GO:1901360,organic cyclic compound metabolic process|GO:0044710,single-organism metabolic process|GO:0048863,stem cell differentiation|GO:0010605,negative…	GO:0005737,cytoplasm|GO:0044446,intracellular organelle part|GO:0043231,intracellular membrane-bounded organelle|GO:0031981,nuclear lumen|GO:0043233,organelle lumen|GO:0005634,nucleus|GO:0044464,cell part|GO:0031974,membrane-enclosed lumen|GO:0005622,intracellular|GO:0005654,nucleoplasm|GO:0070013,intracellular organelle lumen|GO:0043229,intracellular organelle|GO:0044428,nuclear part|GO:0005623,…	GO:0097159,organic cyclic compound binding|GO:0005488,binding|GO:0003676,nucleic acid binding|GO:0003677,DNA binding|GO:1901363,heterocyclic compound binding		http://www.uniprot.org/uniprot/A4IFB1	False
Q0VCU1	2.40415	1.26552	Q0VCU1	ACO1	GO:0008152,metabolic process|GO:0050801,ion homeostasis|GO:0010039,response to iron ion|GO:0019752,carboxylic acid metabolic process|GO:0042592,homeostatic process|GO:0055080,cation homeostasis|GO:0006099,tricarboxylic acid cycle|GO:0055072,iron ion homeostasis|GO:0044281,small molecule metabolic process|GO:0055076,transition metal ion homeostasis|GO:0098771,inorganic ion homeostasis|GO:0006091,g…	GO:0005737,cytoplasm|GO:0044464,cell part|GO:0005623,cell|GO:0005622,intracellular|GO:0044424,intracellular part	GO:0005488,binding|GO:0043169,cation binding|GO:0051540,metal cluster binding|GO:0051539,4 iron, 4 sulfur cluster binding|GO:0003824,catalytic activity|GO:0016835,carbon-oxygen lyase activity|GO:0016836,hydro-lyase activity|GO:0043167,ion binding|GO:0044822,poly(A) RNA binding|GO:1901363,heterocyclic compound binding|GO:0030350,iron-responsive element binding|GO:0003723,RNA binding|GO:0003676,nuc…	bta01230,Biosynthesis of amino acids|bta01200,Carbon metabolism|bta01210,2-Oxocarboxylic acid metabolism|bta00020,Citrate cycle (TCA cycle)|bta01100,Metabolic pathways|bta00630,Glyoxylate and dicarboxylate metabolism	http://www.uniprot.org/uniprot/Q0VCU1	False
P58108	2.41295	1.2708	P58108	PRKAG1	GO:0006633,fatty acid biosynthetic process|GO:0006631,fatty acid metabolic process|GO:0016310,phosphorylation|GO:0019752,carboxylic acid metabolic process|GO:0044249,cellular biosynthetic process|GO:0044281,small molecule metabolic process|GO:0044283,small molecule biosynthetic process|GO:0072330,monocarboxylic acid biosynthetic process|GO:0044699,single-organism process|GO:0044267,cellular prote…	GO:0043234,protein complex|GO:0031588,nucleotide-activated protein kinase complex|GO:0032991,macromolecular complex|GO:0043231,intracellular membrane-bounded organelle|GO:0061695,transferase complex, transferring phosphorus-containing groups|GO:1902911,protein kinase complex|GO:0005634,nucleus|GO:1902554,serine/threonine protein kinase complex|GO:0005623,cell|GO:0005622,intracellular|GO:0043229,i…	GO:0035639,purine ribonucleoside triphosphate binding|GO:0004672,protein kinase activity|GO:0043167,ion binding|GO:1901363,heterocyclic compound binding|GO:0001883,purine nucleoside binding|GO:0001882,nucleoside binding|GO:0043168,anion binding|GO:0043169,cation binding|GO:0000166,nucleotide binding|GO:0004674,protein serine/threonine kinase activity|GO:0016740,transferase activity|GO:1901265,nuc…	bta04211,Longevity regulating pathway|bta04213,Longevity regulating pathway - multiple species|bta04710,Circadian rhythm|bta04931,Insulin resistance|bta05410,Hypertrophic cardiomyopathy|bta04932,Non-alcoholic fatty liver disease|bta04910,Insulin signaling pathway|bta04922,Glucagon signaling pathway|bta04152,AMPK signaling pathway|bta04920,Adipocytokine signaling pathway|bta04921,Oxytocin signalin…	http://www.uniprot.org/uniprot/P58108	False
P11024	2.4131	1.27089	P11024	NNT	GO:0042592,homeostatic process|GO:0050789,regulation of biological process|GO:0044699,single-organism process|GO:0044710,single-organism metabolic process|GO:0015992,proton transport|GO:0065007,biological regulation|GO:0055114,oxidation-reduction process|GO:0006810,transport|GO:0065008,regulation of biological quality|GO:0015672,monovalent inorganic cation transport|GO:0019725,cellular homeostasi…	GO:0044464,cell part|GO:0031975,envelope|GO:0043229,intracellular organelle|GO:0043227,membrane-bounded organelle|GO:0043226,organelle|GO:0031224,intrinsic component of membrane|GO:0005737,cytoplasm|GO:0031090,organelle membrane|GO:0016021,integral component of membrane|GO:0016020,membrane|GO:0044444,cytoplasmic part|GO:0005739,mitochondrion|GO:0031967,organelle envelope|GO:0031966,mitochondrial …	GO:0005488,binding|GO:0050662,coenzyme binding|GO:0050661,NADP binding|GO:0097159,organic cyclic compound binding|GO:0008746,NAD(P)+ transhydrogenase activity|GO:0008750,NAD(P)+ transhydrogenase (AB-specific) activity|GO:0000166,nucleotide binding|GO:0036094,small molecule binding|GO:0003824,catalytic activity|GO:0048037,cofactor binding|GO:0016651,oxidoreductase activity, acting on NAD(P)H|GO:00…	bta00760,Nicotinate and nicotinamide metabolism|bta01100,Metabolic pathways	http://www.uniprot.org/uniprot/P11024	False
Q3ZBE9	2.42892	1.28032	Q3ZBE9	NSDHL	GO:0032502,developmental process|GO:0051716,cellular response to stimulus|GO:0001890,placenta development|GO:0061458,reproductive system development|GO:0060711,labyrinthine layer development|GO:0060674,placenta blood vessel development|GO:0060716,labyrinthine layer blood vessel development|GO:1901615,organic hydroxy compound metabolic process|GO:0009790,embryo development|GO:0072359,circulatory s…	GO:0005811,lipid particle|GO:0005783,endoplasmic reticulum|GO:0005789,endoplasmic reticulum membrane|GO:0042175,nuclear outer membrane-endoplasmic reticulum membrane network|GO:0043229,intracellular organelle|GO:0043228,non-membrane-bounded organelle|GO:0043227,membrane-bounded organelle|GO:0043226,organelle|GO:0031224,intrinsic component of membrane|GO:0005737,cytoplasm|GO:0031090,organelle memb…	GO:0016229,steroid dehydrogenase activity|GO:0016614,oxidoreductase activity, acting on CH-OH group of donors|GO:0016616,oxidoreductase activity, acting on the CH-OH group of donors, NAD or NADP as acceptor|GO:0047012,sterol-4-alpha-carboxylate 3-dehydrogenase (decarboxylating) activity|GO:0033764,steroid dehydrogenase activity, acting on the CH-OH group of donors, NAD or NADP as acceptor|GO:0003…	bta01100,Metabolic pathways|bta00100,Steroid biosynthesis	http://www.uniprot.org/uniprot/Q3ZBE9	False
Q3ZCF3	2.43633	1.28471	Q3ZCF3	SKP1	GO:0035518,histone H2A monoubiquitination|GO:0043933,macromolecular complex subunit organization|GO:0010390,histone monoubiquitination|GO:0044248,cellular catabolic process|GO:0043632,modification-dependent macromolecule catabolic process|GO:0071840,cellular component organization or biogenesis|GO:0044267,cellular protein metabolic process|GO:0044710,single-organism metabolic process|GO:0044265,c…	GO:0043229,intracellular organelle|GO:0043227,membrane-bounded organelle|GO:0043226,organelle|GO:0005737,cytoplasm|GO:0031982,vesicle|GO:0005634,nucleus|GO:0031988,membrane-bounded vesicle|GO:0032991,macromolecular complex|GO:0031519,PcG protein complex|GO:1902494,catalytic complex|GO:1990234,transferase complex|GO:0031461,cullin-RING ubiquitin ligase complex|GO:1903561,extracellular vesicle|GO:0…	GO:0019787,ubiquitin-like protein transferase activity|GO:0003824,catalytic activity|GO:0016740,transferase activity|GO:0004842,ubiquitin-protein transferase activity	bta04710,Circadian rhythm|bta05168,Herpes simplex virus 1 infection|bta04310,Wnt signaling pathway|bta04350,TGF-beta signaling pathway|bta04141,Protein processing in endoplasmic reticulum|bta04110,Cell cycle|bta04120,Ubiquitin mediated proteolysis|bta04114,Oocyte meiosis	http://www.uniprot.org/uniprot/Q3ZCF3	False
Q9BGI2	2.43992	1.28684	Q9BGI2	PRDX4	GO:2000242,negative regulation of reproductive process|GO:2000241,regulation of reproductive process|GO:0008584,male gonad development|GO:0044281,small molecule metabolic process|GO:1901360,organic cyclic compound metabolic process|GO:0044710,single-organism metabolic process|GO:0000003,reproduction|GO:0045137,development of primary sexual characteristics|GO:0048513,animal organ development|GO:00…	GO:0005783,endoplasmic reticulum|GO:0043229,intracellular organelle|GO:0043227,membrane-bounded organelle|GO:0043226,organelle|GO:0005737,cytoplasm|GO:0031982,vesicle|GO:0005634,nucleus|GO:0005739,mitochondrion|GO:0031988,membrane-bounded vesicle|GO:0012505,endomembrane system|GO:1903561,extracellular vesicle|GO:0070062,extracellular exosome|GO:0043230,extracellular organelle|GO:0043231,intracell…	GO:0016209,antioxidant activity|GO:0051920,peroxiredoxin activity|GO:0003824,catalytic activity|GO:0005488,binding|GO:0005515,protein binding|GO:0042803,protein homodimerization activity|GO:0046983,protein dimerization activity|GO:0016684,oxidoreductase activity, acting on peroxide as acceptor|GO:0004601,peroxidase activity|GO:0042802,identical protein binding|GO:0016491,oxidoreductase activity		http://www.uniprot.org/uniprot/Q9BGI2	False
Q28021	2.44436	1.28946	Q28021	ROCK2	GO:0044238,primary metabolic process|GO:0033043,regulation of organelle organization|GO:0010564,regulation of cell cycle process|GO:0006936,muscle contraction|GO:0030036,actin cytoskeleton organization|GO:0051128,regulation of cellular component organization|GO:0010825,positive regulation of centrosome duplication|GO:0010824,regulation of centrosome duplication|GO:0003012,muscle system process|GO…	GO:0043229,intracellular organelle|GO:0043228,non-membrane-bounded organelle|GO:0043227,membrane-bounded organelle|GO:0043226,organelle|GO:0005856,cytoskeleton|GO:0005634,nucleus|GO:0016020,membrane|GO:0005815,microtubule organizing center|GO:0044430,cytoskeletal part|GO:0005737,cytoplasm|GO:0015630,microtubule cytoskeleton|GO:0005886,plasma membrane|GO:0043231,intracellular membrane-bounded orga…	GO:0035639,purine ribonucleoside triphosphate binding|GO:0017048,Rho GTPase binding|GO:0031267,small GTPase binding|GO:0051020,GTPase binding|GO:0004672,protein kinase activity|GO:0043167,ion binding|GO:1901363,heterocyclic compound binding|GO:0001883,purine nucleoside binding|GO:0001882,nucleoside binding|GO:0043168,anion binding|GO:0043169,cation binding|GO:0000166,nucleotide binding|GO:0004674…	bta05132,Salmonella infection|bta05205,Proteoglycans in cancer|bta05200,Pathways in cancer|bta04611,Platelet activation|bta04510,Focal adhesion|bta04310,Wnt signaling pathway|bta04670,Leukocyte transendothelial migration|bta04270,Vascular smooth muscle contraction|bta04071,Sphingolipid signaling pathway|bta04810,Regulation of actin cytoskeleton|bta04921,Oxytocin signaling pathway|bta04360,Axon gu…	http://www.uniprot.org/uniprot/Q28021	False
Q3MI05	2.44701	1.29102	Q3MI05	CTSA	GO:0044238,primary metabolic process|GO:0019538,protein metabolic process|GO:0043170,macromolecule metabolic process|GO:0071704,organic substance metabolic process|GO:0008152,metabolic process|GO:0006508,proteolysis|GO:0044248,cellular catabolic process|GO:0006807,nitrogen compound metabolic process|GO:0044267,cellular protein metabolic process|GO:1901575,organic substance catabolic process|GO:00…	GO:0005737,cytoplasm|GO:0000323,lytic vacuole|GO:0043231,intracellular membrane-bounded organelle|GO:0005773,vacuole|GO:0044464,cell part|GO:0044444,cytoplasmic part|GO:0005739,mitochondrion|GO:0005622,intracellular|GO:0005764,lysosome|GO:0043229,intracellular organelle|GO:0005623,cell|GO:0044424,intracellular part|GO:0043227,membrane-bounded organelle|GO:0043226,organelle|GO:0031974,membrane-enc…	GO:0016787,hydrolase activity|GO:0017171,serine hydrolase activity|GO:0003824,catalytic activity|GO:0004180,carboxypeptidase activity|GO:0004185,serine-type carboxypeptidase activity|GO:0008238,exopeptidase activity|GO:0070011,peptidase activity, acting on L-amino acid peptides|GO:0070008,serine-type exopeptidase activity|GO:0008233,peptidase activity|GO:0008236,serine-type peptidase activity	bta04614,Renin-angiotensin system|bta04142,Lysosome	http://www.uniprot.org/uniprot/Q3MI05	False
Q2KI14	2.46179	1.29971	Q2KI14	NAA10	GO:0008152,metabolic process|GO:0006473,protein acetylation|GO:0006475,internal protein amino acid acetylation|GO:0006474,N-terminal protein amino acid acetylation|GO:0006807,nitrogen compound metabolic process|GO:0031365,N-terminal protein amino acid modification|GO:0043543,protein acylation|GO:0044260,cellular macromolecule metabolic process|GO:0018193,peptidyl-amino acid modification|GO:007170…	GO:0005737,cytoplasm|GO:0043231,intracellular membrane-bounded organelle|GO:0005634,nucleus|GO:0044464,cell part|GO:0005623,cell|GO:0005622,intracellular|GO:0043229,intracellular organelle|GO:0044424,intracellular part|GO:0043227,membrane-bounded organelle|GO:0043226,organelle|GO:0031248,protein acetyltransferase complex|GO:0022626,cytosolic ribosome|GO:0043228,non-membrane-bounded organelle|GO:0…	GO:0034212,peptide N-acetyltransferase activity|GO:0008080,N-acetyltransferase activity|GO:0016740,transferase activity|GO:0003824,catalytic activity|GO:0016407,acetyltransferase activity|GO:0016746,transferase activity, transferring acyl groups|GO:0016747,transferase activity, transferring acyl groups other than amino-acyl groups|GO:0016410,N-acyltransferase activity|GO:0004596,peptide alpha-N-a…		http://www.uniprot.org/uniprot/Q2KI14	False
Q2HJ33	2.46631	1.30235	Q2HJ33	OLA1	GO:0008152,metabolic process|GO:0009141,nucleoside triphosphate metabolic process|GO:0009144,purine nucleoside triphosphate metabolic process|GO:0009167,purine ribonucleoside monophosphate metabolic process|GO:0034641,cellular nitrogen compound metabolic process|GO:0006807,nitrogen compound metabolic process|GO:0044281,small molecule metabolic process|GO:0009161,ribonucleoside monophosphate metab…	GO:0031974,membrane-enclosed lumen|GO:0043229,intracellular organelle|GO:0043228,non-membrane-bounded organelle|GO:0005815,microtubule organizing center|GO:0043227,membrane-bounded organelle|GO:0043226,organelle|GO:0005856,cytoskeleton|GO:0070062,extracellular exosome|GO:0031981,nuclear lumen|GO:0005730,nucleolus|GO:0005813,centrosome|GO:0005634,nucleus|GO:0016020,membrane|GO:0031988,membrane-bou…	GO:0035639,purine ribonucleoside triphosphate binding|GO:0044877,macromolecular complex binding|GO:0005488,binding|GO:0016887,ATPase activity|GO:0043167,ion binding|GO:1901363,heterocyclic compound binding|GO:0001883,purine nucleoside binding|GO:0001882,nucleoside binding|GO:0043168,anion binding|GO:0043169,cation binding|GO:0016462,pyrophosphatase activity|GO:0000166,nucleotide binding|GO:003256…		http://www.uniprot.org/uniprot/Q2HJ33	False
Q02370	2.46872	1.30376	Q02370	NDUFA2	GO:0008152,metabolic process|GO:0044710,single-organism metabolic process|GO:0044699,single-organism process|GO:0055114,oxidation-reduction process	GO:0044464,cell part|GO:1990204,oxidoreductase complex|GO:0043229,intracellular organelle|GO:0043227,membrane-bounded organelle|GO:0043226,organelle|GO:0005737,cytoplasm|GO:0031090,organelle membrane|GO:0098796,membrane protein complex|GO:0016020,membrane|GO:0098803,respiratory chain complex|GO:0044444,cytoplasmic part|GO:0005739,mitochondrion|GO:0098800,inner mitochondrial membrane protein compl…	GO:0003824,catalytic activity|GO:0008137,NADH dehydrogenase (ubiquinone) activity|GO:0016655,oxidoreductase activity, acting on NAD(P)H, quinone or similar compound as acceptor|GO:0050136,NADH dehydrogenase (quinone) activity|GO:0016651,oxidoreductase activity, acting on NAD(P)H|GO:0003954,NADH dehydrogenase activity|GO:0016491,oxidoreductase activity	bta05012,Parkinson disease|bta05010,Alzheimer disease|bta04932,Non-alcoholic fatty liver disease|bta05016,Huntington disease|bta01100,Metabolic pathways|bta00190,Oxidative phosphorylation	http://www.uniprot.org/uniprot/Q02370	False
Q5E9R3	2.47338	1.30648	Q5E9R3	EHD1	GO:0008104,protein localization|GO:0032388,positive regulation of intracellular transport|GO:0051049,regulation of transport|GO:0032386,regulation of intracellular transport|GO:0010831,positive regulation of myotube differentiation|GO:0048468,cell development|GO:2001137,positive regulation of endocytic recycling|GO:2001135,regulation of endocytic recycling|GO:0000768,syncytium formation by plasma…	GO:0055038,recycling endosome membrane|GO:0055037,recycling endosome|GO:0043229,intracellular organelle|GO:0071944,cell periphery|GO:0043227,membrane-bounded organelle|GO:0043226,organelle|GO:0010008,endosome membrane|GO:0005737,cytoplasm|GO:0031090,organelle membrane|GO:0098805,whole membrane|GO:0016020,membrane|GO:0031901,early endosome membrane|GO:0098588,bounding membrane of organelle|GO:0012…	GO:0035639,purine ribonucleoside triphosphate binding|GO:0005488,binding|GO:0001883,purine nucleoside binding|GO:0000166,nucleotide binding|GO:1901363,heterocyclic compound binding|GO:1901265,nucleoside phosphate binding|GO:0001882,nucleoside binding|GO:0043168,anion binding|GO:0043169,cation binding|GO:0043167,ion binding|GO:0032561,guanyl ribonucleotide binding|GO:0005509,calcium ion binding|GO…	bta04144,Endocytosis	http://www.uniprot.org/uniprot/Q5E9R3	False
Q3ZBF7	2.47675	1.30845	Q3ZBF7	PTGES3	GO:0007165,signal transduction|GO:0044283,small molecule biosynthetic process|GO:0044710,single-organism metabolic process|GO:0044711,single-organism biosynthetic process|GO:0048513,animal organ development|GO:0006073,cellular glucan metabolic process|GO:0065007,biological regulation|GO:0060541,respiratory system development|GO:0032787,monocarboxylic acid metabolic process|GO:0001516,prostaglandi…	GO:0005737,cytoplasm|GO:0044464,cell part|GO:0005623,cell|GO:0005622,intracellular|GO:0044424,intracellular part|GO:0044446,intracellular organelle part|GO:0005829,cytosol|GO:0043231,intracellular membrane-bounded organelle|GO:0031981,nuclear lumen|GO:0043233,organelle lumen|GO:0005634,nucleus|GO:0044444,cytoplasmic part|GO:0031974,membrane-enclosed lumen|GO:0005654,nucleoplasm|GO:0070013,intrace…	GO:0003824,catalytic activity|GO:0050220,prostaglandin-E synthase activity|GO:0016853,isomerase activity|GO:0016860,intramolecular oxidoreductase activity|GO:0070182,DNA polymerase binding|GO:0019899,enzyme binding|GO:0005488,binding|GO:0005515,protein binding	bta00590,Arachidonic acid metabolism|bta01100,Metabolic pathways	http://www.uniprot.org/uniprot/Q3ZBF7	False
P02755	2.47941	1.31	P02754	LGB	GO:0006810,transport|GO:0051179,localization|GO:0051234,establishment of localization	GO:0005576,extracellular region	GO:0043178,alcohol binding|GO:0019840,isoprenoid binding|GO:0019841,retinol binding|GO:0019842,vitamin binding|GO:0008289,lipid binding|GO:0036094,small molecule binding|GO:0005488,binding|GO:0005501,retinoid binding|GO:0043168,anion binding|GO:0043177,organic acid binding|GO:0031406,carboxylic acid binding|GO:0043167,ion binding|GO:0005504,fatty acid binding|GO:0033293,monocarboxylic acid bindin…		http://www.uniprot.org/uniprot/P02754	False
A7MBG0	2.48164	1.31129	A7MBG0	ADSS	GO:0046129,purine ribonucleoside biosynthetic process|GO:0044237,cellular metabolic process|GO:0009167,purine ribonucleoside monophosphate metabolic process|GO:0034641,cellular nitrogen compound metabolic process|GO:0009165,nucleotide biosynthetic process|GO:0046040,IMP metabolic process|GO:0009163,nucleoside biosynthetic process|GO:0009161,ribonucleoside monophosphate metabolic process|GO:000912…	GO:0005737,cytoplasm|GO:0005622,intracellular|GO:0043230,extracellular organelle|GO:0031982,vesicle|GO:0044421,extracellular region part|GO:0043227,membrane-bounded organelle|GO:0016020,membrane|GO:0044464,cell part|GO:0005623,cell|GO:0031988,membrane-bounded vesicle|GO:0071944,cell periphery|GO:0005886,plasma membrane|GO:0044424,intracellular part|GO:0005576,extracellular region|GO:1903561,extra…	GO:0004019,adenylosuccinate synthase activity|GO:0035639,purine ribonucleoside triphosphate binding|GO:0005488,binding|GO:0043167,ion binding|GO:1901363,heterocyclic compound binding|GO:1901265,nucleoside phosphate binding|GO:0001882,nucleoside binding|GO:0043168,anion binding|GO:0043169,cation binding|GO:0000287,magnesium ion binding|GO:0000166,nucleotide binding|GO:0032561,guanyl ribonucleotide…	bta00250,Alanine, aspartate and glutamate metabolism|bta00230,Purine metabolism|bta01100,Metabolic pathways	http://www.uniprot.org/uniprot/A7MBG0	False
Q5E966	2.48504	1.31327	Q5E966	EIF3I	GO:0022607,cellular component assembly|GO:0080090,regulation of primary metabolic process|GO:0019222,regulation of metabolic process|GO:0043933,macromolecular complex subunit organization|GO:2000112,regulation of cellular macromolecule biosynthetic process|GO:0031323,regulation of cellular metabolic process|GO:0044249,cellular biosynthetic process|GO:0034641,cellular nitrogen compound metabolic p…	GO:0033290,eukaryotic 48S preinitiation complex|GO:0030529,intracellular ribonucleoprotein complex|GO:0043227,membrane-bounded organelle|GO:0043226,organelle|GO:0005737,cytoplasm|GO:0005852,eukaryotic translation initiation factor 3 complex|GO:0031982,vesicle|GO:0016282,eukaryotic 43S preinitiation complex|GO:0070993,translation preinitiation complex|GO:0031988,membrane-bounded vesicle|GO:0032991…	GO:0005488,binding|GO:0097159,organic cyclic compound binding|GO:0008135,translation factor activity, RNA binding|GO:0003723,RNA binding|GO:0003676,nucleic acid binding|GO:1901363,heterocyclic compound binding|GO:0003743,translation initiation factor activity	bta03013,RNA transport	http://www.uniprot.org/uniprot/Q5E966	False
Q1JQC2	2.4856	1.3136	Q1JQC2	IER3IP1	GO:0016265,obsolete death|GO:0009987,cellular process|GO:2000269,regulation of fibroblast apoptotic process|GO:0006915,apoptotic process|GO:0044763,single-organism cellular process|GO:0050794,regulation of cellular process|GO:0012501,programmed cell death|GO:0043067,regulation of programmed cell death|GO:0065007,biological regulation|GO:0044346,fibroblast apoptotic process|GO:0097285,obsolete cel…	GO:0005783,endoplasmic reticulum|GO:0005789,endoplasmic reticulum membrane|GO:0042175,nuclear outer membrane-endoplasmic reticulum membrane network|GO:0043229,intracellular organelle|GO:0043227,membrane-bounded organelle|GO:0043226,organelle|GO:0031224,intrinsic component of membrane|GO:0005737,cytoplasm|GO:0031090,organelle membrane|GO:0016021,integral component of membrane|GO:0016020,membrane|G…			http://www.uniprot.org/uniprot/Q1JQC2	False
Q58DV0	2.48996	1.31612	Q58DV0	PELO	GO:0044238,primary metabolic process|GO:0071025,RNA surveillance|GO:0090304,nucleic acid metabolic process|GO:0090305,nucleic acid phosphodiester bond hydrolysis|GO:0034641,cellular nitrogen compound metabolic process|GO:0006807,nitrogen compound metabolic process|GO:0044699,single-organism process|GO:1901361,organic cyclic compound catabolic process|GO:0006139,nucleobase-containing compound meta…	GO:0005737,cytoplasm|GO:0043231,intracellular membrane-bounded organelle|GO:0005634,nucleus|GO:0044464,cell part|GO:0005623,cell|GO:0005622,intracellular|GO:0043229,intracellular organelle|GO:0044424,intracellular part|GO:0043227,membrane-bounded organelle|GO:0043226,organelle	GO:0016787,hydrolase activity|GO:0043169,cation binding|GO:0004518,nuclease activity|GO:0004519,endonuclease activity|GO:0016788,hydrolase activity, acting on ester bonds|GO:0043167,ion binding|GO:0003824,catalytic activity|GO:0005488,binding|GO:0046872,metal ion binding|GO:0044877,macromolecular complex binding|GO:0043021,ribonucleoprotein complex binding|GO:0043022,ribosome binding	bta03015,mRNA surveillance pathway	http://www.uniprot.org/uniprot/Q58DV0	False
A6H768	2.51234	1.32903	A6H768	GALK1	GO:0044238,primary metabolic process|GO:0044710,single-organism metabolic process|GO:0009987,cellular process|GO:0044262,cellular carbohydrate metabolic process|GO:0071704,organic substance metabolic process|GO:0005996,monosaccharide metabolic process|GO:0006793,phosphorus metabolic process|GO:0019318,hexose metabolic process|GO:0044237,cellular metabolic process|GO:0046835,carbohydrate phosphory…	GO:0005737,cytoplasm|GO:0044464,cell part|GO:0005623,cell|GO:0005622,intracellular|GO:0044424,intracellular part	GO:0019200,carbohydrate kinase activity|GO:0035639,purine ribonucleoside triphosphate binding|GO:0005488,binding|GO:0043167,ion binding|GO:1901363,heterocyclic compound binding|GO:1901265,nucleoside phosphate binding|GO:0001882,nucleoside binding|GO:0043168,anion binding|GO:0097367,carbohydrate derivative binding|GO:0000166,nucleotide binding|GO:0016740,transferase activity|GO:0001883,purine nucl…	bta01100,Metabolic pathways|bta00052,Galactose metabolism|bta00520,Amino sugar and nucleotide sugar metabolism	http://www.uniprot.org/uniprot/A6H768	False
Q5EA68	2.53365	1.34122	Q5EA68	SEC61A1	GO:0008104,protein localization|GO:0006613,cotranslational protein targeting to membrane|GO:0006612,protein targeting to membrane|GO:0006614,SRP-dependent cotranslational protein targeting to membrane|GO:0061024,membrane organization|GO:0051641,cellular localization|GO:0044699,single-organism process|GO:0070972,protein localization to endoplasmic reticulum|GO:0016049,cell growth|GO:0040007,growth…	GO:0005783,endoplasmic reticulum|GO:0005789,endoplasmic reticulum membrane|GO:0042175,nuclear outer membrane-endoplasmic reticulum membrane network|GO:0043229,intracellular organelle|GO:0030176,integral component of endoplasmic reticulum membrane|GO:0031301,integral component of organelle membrane|GO:0031300,intrinsic component of organelle membrane|GO:0043227,membrane-bounded organelle|GO:004322…	GO:0043021,ribonucleoprotein complex binding|GO:0043022,ribosome binding|GO:0044877,macromolecular complex binding|GO:0005488,binding	bta04145,Phagosome|bta04141,Protein processing in endoplasmic reticulum|bta03060,Protein export	http://www.uniprot.org/uniprot/Q5EA68	False
O02751	2.54463	1.34746	O02751	CFDP2		GO:0005737,cytoplasm|GO:0043231,intracellular membrane-bounded organelle|GO:0005634,nucleus|GO:0044464,cell part|GO:0005623,cell|GO:0005622,intracellular|GO:0043229,intracellular organelle|GO:0044424,intracellular part|GO:0043227,membrane-bounded organelle|GO:0043226,organelle			http://www.uniprot.org/uniprot/O02751	False
Q3ZCJ2	2.55034	1.35069	Q3ZCJ2	AKR1A1	GO:0046365,monosaccharide catabolic process|GO:0046364,monosaccharide biosynthetic process|GO:0019752,carboxylic acid metabolic process|GO:0042364,water-soluble vitamin biosynthetic process|GO:0044248,cellular catabolic process|GO:0043436,oxoacid metabolic process|GO:0044281,small molecule metabolic process|GO:0044282,small molecule catabolic process|GO:0044283,small molecule biosynthetic process…	GO:0098590,plasma membrane region|GO:0071944,cell periphery|GO:0043227,membrane-bounded organelle|GO:0043226,organelle|GO:0005737,cytoplasm|GO:0045177,apical part of cell|GO:0031982,vesicle|GO:0005615,extracellular space|GO:0098805,whole membrane|GO:0016020,membrane|GO:0031988,membrane-bounded vesicle|GO:0044459,plasma membrane part|GO:0016324,apical plasma membrane|GO:0098589,membrane region|GO:…	GO:0004033,aldo-keto reductase (NADP) activity|GO:0008106,alcohol dehydrogenase (NADP+) activity|GO:0016614,oxidoreductase activity, acting on CH-OH group of donors|GO:0016616,oxidoreductase activity, acting on the CH-OH group of donors, NAD or NADP as acceptor|GO:0003824,catalytic activity|GO:0047939,L-glucuronate reductase activity|GO:0016491,oxidoreductase activity|GO:0004032,alditol:NADP+ 1-o…	bta00040,Pentose and glucuronate interconversions|bta00010,Glycolysis / Gluconeogenesis|bta00561,Glycerolipid metabolism|bta01100,Metabolic pathways	http://www.uniprot.org/uniprot/Q3ZCJ2	False
Q2KI07	2.57576	1.365	Q2KI07	ARL8B	GO:1903047,mitotic cell cycle process|GO:0022402,cell cycle process|GO:0007165,signal transduction|GO:0007059,chromosome segregation|GO:0007067,mitotic nuclear division|GO:0035556,intracellular signal transduction|GO:0044699,single-organism process|GO:0051716,cellular response to stimulus|GO:0071840,cellular component organization or biogenesis|GO:0000280,nuclear division|GO:0016043,cellular comp…	GO:0016020,membrane|GO:0000323,lytic vacuole|GO:0043229,intracellular organelle|GO:0043228,non-membrane-bounded organelle|GO:0043227,membrane-bounded organelle|GO:0043226,organelle|GO:0010008,endosome membrane|GO:0005856,cytoskeleton|GO:0044446,intracellular organelle part|GO:0005819,spindle|GO:0031090,organelle membrane|GO:0005773,vacuole|GO:0098805,whole membrane|GO:0005770,late endosome|GO:000…	GO:0043168,anion binding|GO:0005488,binding|GO:0019001,guanyl nucleotide binding|GO:0035639,purine ribonucleoside triphosphate binding|GO:0097367,carbohydrate derivative binding|GO:0043167,ion binding|GO:1901363,heterocyclic compound binding|GO:1901265,nucleoside phosphate binding|GO:0000166,nucleotide binding|GO:0036094,small molecule binding|GO:0032561,guanyl ribonucleotide binding|GO:0032553,r…		http://www.uniprot.org/uniprot/Q2KI07	False
A7E3W2	2.57881	1.36671	A7E3W2	LGALS3BP	GO:0006898,receptor-mediated endocytosis|GO:0006897,endocytosis|GO:0016192,vesicle-mediated transport|GO:0051234,establishment of localization|GO:0006810,transport|GO:0007155,cell adhesion|GO:0022610,biological adhesion|GO:0051179,localization	GO:0043230,extracellular organelle|GO:0070062,extracellular exosome|GO:0044421,extracellular region part|GO:0043227,membrane-bounded organelle|GO:0016020,membrane|GO:0072562,blood microparticle|GO:0031012,extracellular matrix|GO:0043226,organelle|GO:0005576,extracellular region|GO:0005615,extracellular space|GO:0031988,membrane-bounded vesicle|GO:1903561,extracellular vesicle|GO:0065010,extracell…	GO:0005044,scavenger receptor activity|GO:0038024,cargo receptor activity|GO:0004872,receptor activity|GO:0060089,molecular transducer activity		http://www.uniprot.org/uniprot/A7E3W2	False
Q3ZC13	2.59527	1.37589	Q3ZC13	AP2M1	GO:0008104,protein localization|GO:0060341,regulation of cellular localization|GO:0051129,negative regulation of cellular component organization|GO:0051128,regulation of cellular component organization|GO:1903827,regulation of cellular protein localization|GO:0061024,membrane organization|GO:0007009,plasma membrane organization|GO:1990778,protein localization to cell periphery|GO:0050789,regulati…	GO:0043229,intracellular organelle|GO:0071944,cell periphery|GO:0030117,membrane coat|GO:0005905,clathrin-coated pit|GO:0030131,clathrin adaptor complex|GO:0030119,AP-type membrane coat adaptor complex|GO:0030118,clathrin coat|GO:0043227,membrane-bounded organelle|GO:0043226,organelle|GO:0005737,cytoplasm|GO:0031982,vesicle|GO:0098805,whole membrane|GO:0016020,membrane|GO:0005739,mitochondrion|GO…	GO:0042277,peptide binding|GO:0005048,signal sequence binding|GO:0033218,amide binding|GO:0008289,lipid binding|GO:0005488,binding	bta04144,Endocytosis|bta04721,Synaptic vesicle cycle|bta04961,Endocrine and other factor-regulated calcium reabsorption|bta05016,Huntington disease	http://www.uniprot.org/uniprot/Q3ZC13	False
Q2KHZ8	2.65018	1.40609	Q2KHZ8	GBA	GO:0044238,primary metabolic process|GO:0044710,single-organism metabolic process|GO:0005975,carbohydrate metabolic process|GO:0006629,lipid metabolic process|GO:0009987,cellular process|GO:0044237,cellular metabolic process|GO:0071704,organic substance metabolic process|GO:0006807,nitrogen compound metabolic process|GO:0044763,single-organism cellular process|GO:0008152,metabolic process|GO:1901…	GO:0000323,lytic vacuole|GO:0043229,intracellular organelle|GO:0043227,membrane-bounded organelle|GO:0043226,organelle|GO:0005737,cytoplasm|GO:0044446,intracellular organelle part|GO:0031090,organelle membrane|GO:0005773,vacuole|GO:0098805,whole membrane|GO:0016020,membrane|GO:0005774,vacuolar membrane|GO:0044437,vacuolar part|GO:0098588,bounding membrane of organelle|GO:0043231,intracellular mem…	GO:0016787,hydrolase activity|GO:0004348,glucosylceramidase activity|GO:0016798,hydrolase activity, acting on glycosyl bonds|GO:0003824,catalytic activity|GO:0004553,hydrolase activity, hydrolyzing O-glycosyl compounds	bta00511,Other glycan degradation|bta00600,Sphingolipid metabolism|bta04142,Lysosome|bta01100,Metabolic pathways	http://www.uniprot.org/uniprot/Q2KHZ8	False
Q08E20	2.65625	1.40939	Q08E20	ESD	GO:0044712,single-organism catabolic process|GO:0044710,single-organism metabolic process|GO:0009987,cellular process|GO:0046185,aldehyde catabolic process|GO:0006081,cellular aldehyde metabolic process|GO:0046292,formaldehyde metabolic process|GO:0046294,formaldehyde catabolic process|GO:0044237,cellular metabolic process|GO:0044248,cellular catabolic process|GO:0071704,organic substance metabol…	GO:0031974,membrane-enclosed lumen|GO:0043229,intracellular organelle|GO:0071944,cell periphery|GO:0043227,membrane-bounded organelle|GO:0043226,organelle|GO:0005737,cytoplasm|GO:0070062,extracellular exosome|GO:0031981,nuclear lumen|GO:0016023,cytoplasmic, membrane-bounded vesicle|GO:0031410,cytoplasmic vesicle|GO:0005634,nucleus|GO:0016020,membrane|GO:0031988,membrane-bounded vesicle|GO:0005654…	GO:0016787,hydrolase activity|GO:0052689,carboxylic ester hydrolase activity|GO:0016790,thiolester hydrolase activity|GO:0016788,hydrolase activity, acting on ester bonds|GO:0003824,catalytic activity|GO:0018738,S-formylglutathione hydrolase activity|GO:0005515,protein binding|GO:0042802,identical protein binding|GO:0005488,binding	bta01200,Carbon metabolism	http://www.uniprot.org/uniprot/Q08E20	False
Q3SZF8	2.66771	1.4156	Q3SZF8	SNRPD2	GO:0022607,cellular component assembly|GO:0043933,macromolecular complex subunit organization|GO:0090304,nucleic acid metabolic process|GO:0034641,cellular nitrogen compound metabolic process|GO:0006807,nitrogen compound metabolic process|GO:0044237,cellular metabolic process|GO:0034622,cellular macromolecular complex assembly|GO:0071840,cellular component organization or biogenesis|GO:0006139,nu…	GO:0043229,intracellular organelle|GO:0030529,intracellular ribonucleoprotein complex|GO:0043227,membrane-bounded organelle|GO:0043226,organelle|GO:0034708,methyltransferase complex|GO:0034709,methylosome|GO:0005737,cytoplasm|GO:0097525,spliceosomal snRNP complex|GO:0031982,vesicle|GO:0005634,nucleus|GO:0031988,membrane-bounded vesicle|GO:1902494,catalytic complex|GO:0071013,catalytic step 2 spli…	GO:0097159,organic cyclic compound binding|GO:0044822,poly(A) RNA binding|GO:0005488,binding|GO:0003676,nucleic acid binding|GO:1901363,heterocyclic compound binding|GO:0003723,RNA binding	bta03040,Spliceosome	http://www.uniprot.org/uniprot/Q3SZF8	False
Q28178	2.66929	1.41646	Q28178	THBS1	GO:0048856,anatomical structure development|GO:2000181,negative regulation of blood vessel morphogenesis|GO:0006954,inflammatory response|GO:0022603,regulation of anatomical structure morphogenesis|GO:0007610,behavior|GO:1901342,regulation of vasculature development|GO:0072358,cardiovascular system development|GO:0001525,angiogenesis|GO:0048266,behavioral response to pain|GO:0050789,regulation of…	GO:0005737,cytoplasm|GO:0005783,endoplasmic reticulum|GO:0044421,extracellular region part|GO:0005615,extracellular space|GO:0044464,cell part|GO:0044444,cytoplasmic part|GO:0005623,cell|GO:0005622,intracellular|GO:0044424,intracellular part|GO:0043229,intracellular organelle|GO:0016529,sarcoplasmic reticulum|GO:0012505,endomembrane system|GO:0016528,sarcoplasm|GO:0005576,extracellular region|GO:…	GO:1901681,sulfur compound binding|GO:0043168,anion binding|GO:0050840,extracellular matrix binding|GO:0097367,carbohydrate derivative binding|GO:0043169,cation binding|GO:0043167,ion binding|GO:0005539,glycosaminoglycan binding|GO:0005509,calcium ion binding|GO:0046872,metal ion binding|GO:0008201,heparin binding|GO:0005488,binding	bta05205,Proteoglycans in cancer|bta05206,MicroRNAs in cancer|bta04350,TGF-beta signaling pathway|bta05219,Bladder cancer|bta04145,Phagosome|bta04151,PI3K-Akt signaling pathway|bta05144,Malaria|bta04015,Rap1 signaling pathway|bta04512,ECM-receptor interaction|bta04115,p53 signaling pathway|bta04510,Focal adhesion	http://www.uniprot.org/uniprot/Q28178	False
P35705	2.69781	1.43179	P35705	PRDX3	GO:0043549,regulation of kinase activity|GO:0019220,regulation of phosphate metabolic process|GO:0080090,regulation of primary metabolic process|GO:0019222,regulation of metabolic process|GO:1901576,organic substance biosynthetic process|GO:1901362,organic cyclic compound biosynthetic process|GO:0007005,mitochondrion organization|GO:0044712,single-organism catabolic process|GO:0044710,single-orga…	GO:0044421,extracellular region part|GO:0043229,intracellular organelle|GO:0043227,membrane-bounded organelle|GO:0043226,organelle|GO:0005737,cytoplasm|GO:0031982,vesicle|GO:0043209,myelin sheath|GO:1902911,protein kinase complex|GO:0005739,mitochondrion|GO:0031988,membrane-bounded vesicle|GO:0005576,extracellular region|GO:0008385,IkappaB kinase complex|GO:1902494,catalytic complex|GO:0061695,tr…	GO:0008022,protein C-terminus binding|GO:0004866,endopeptidase inhibitor activity|GO:0019899,enzyme binding|GO:0061135,endopeptidase regulator activity|GO:0008379,thioredoxin peroxidase activity|GO:0004857,enzyme inhibitor activity|GO:0098772,molecular function regulator|GO:0016491,oxidoreductase activity|GO:0043028,cysteine-type endopeptidase regulator activity involved in apoptotic process|GO:0…		http://www.uniprot.org/uniprot/P35705	False
Q5EA71	2.76814	1.46892	Q5EA71	MRPL49	GO:0044249,cellular biosynthetic process|GO:0034641,cellular nitrogen compound metabolic process|GO:0006807,nitrogen compound metabolic process|GO:0034645,cellular macromolecule biosynthetic process|GO:1901576,organic substance biosynthetic process|GO:0044267,cellular protein metabolic process|GO:0044260,cellular macromolecule metabolic process|GO:0043043,peptide biosynthetic process|GO:0071704,o…	GO:0044464,cell part|GO:0031974,membrane-enclosed lumen|GO:0031975,envelope|GO:0043229,intracellular organelle|GO:0043228,non-membrane-bounded organelle|GO:0043227,membrane-bounded organelle|GO:0043226,organelle|GO:0005737,cytoplasm|GO:0031090,organelle membrane|GO:0070013,intracellular organelle lumen|GO:0016020,membrane|GO:0044444,cytoplasmic part|GO:0005739,mitochondrion|GO:0030529,intracellul…	GO:0003735,structural constituent of ribosome|GO:0005198,structural molecule activity		http://www.uniprot.org/uniprot/Q5EA71	False
Q3T0D8	2.77679	1.47342	Q3T0D8	LAMTOR1	GO:0008104,protein localization|GO:0019220,regulation of phosphate metabolic process|GO:0080090,regulation of primary metabolic process|GO:0019222,regulation of metabolic process|GO:0051049,regulation of transport|GO:0048584,positive regulation of response to stimulus|GO:0048583,regulation of response to stimulus|GO:0035376,sterol import|GO:0007165,signal transduction|GO:0034762,regulation of tra…	GO:0016020,membrane|GO:0000323,lytic vacuole|GO:0043229,intracellular organelle|GO:0071944,cell periphery|GO:0031988,membrane-bounded vesicle|GO:0043227,membrane-bounded organelle|GO:0043226,organelle|GO:0010008,endosome membrane|GO:0005737,cytoplasm|GO:0005764,lysosome|GO:0031982,vesicle|GO:0098796,membrane protein complex|GO:0005773,vacuole|GO:0098805,whole membrane|GO:0005770,late endosome|GO:…	GO:0005085,guanyl-nucleotide exchange factor activity|GO:0005198,structural molecule activity|GO:0005488,binding|GO:0005515,protein binding|GO:0098772,molecular function regulator|GO:0032947,protein complex scaffold activity|GO:0019899,enzyme binding|GO:0051020,GTPase binding		http://www.uniprot.org/uniprot/Q3T0D8	False
P05632	2.8646	1.51833	P05632	ATP5E	GO:0009167,purine ribonucleoside monophosphate metabolic process|GO:0009165,nucleotide biosynthetic process|GO:0009163,nucleoside biosynthetic process|GO:0009161,ribonucleoside monophosphate metabolic process|GO:1901362,organic cyclic compound biosynthetic process|GO:0042451,purine nucleoside biosynthetic process|GO:0009168,purine ribonucleoside monophosphate biosynthetic process|GO:0044710,singl…	GO:0044464,cell part|GO:0031975,envelope|GO:0043229,intracellular organelle|GO:0043227,membrane-bounded organelle|GO:0043226,organelle|GO:0045261,proton-transporting ATP synthase complex, catalytic core F(1)|GO:0033178,proton-transporting two-sector ATPase complex, catalytic domain|GO:0031090,organelle membrane|GO:0098796,membrane protein complex|GO:0016020,membrane|GO:0044444,cytoplasmic part|GO…	GO:0036442,hydrogen-exporting ATPase activity|GO:0016887,ATPase activity|GO:0042625,ATPase coupled ion transmembrane transporter activity|GO:0042626,ATPase activity, coupled to transmembrane movement of substances|GO:0016820,hydrolase activity, acting on acid anhydrides, catalyzing transmembrane movement of substances|GO:0046933,proton-transporting ATP synthase activity, rotational mechanism|GO:0…	bta05010,Alzheimer disease|bta01100,Metabolic pathways|bta05016,Huntington disease|bta05012,Parkinson disease|bta00190,Oxidative phosphorylation	http://www.uniprot.org/uniprot/P05632	False
O77834	2.8837	1.52792	O77834	PRDX6	GO:0046434,organophosphate catabolic process|GO:0000302,response to reactive oxygen species|GO:0044248,cellular catabolic process|GO:0044242,cellular lipid catabolic process|GO:0044699,single-organism process|GO:0009395,phospholipid catabolic process|GO:0044710,single-organism metabolic process|GO:0016042,lipid catabolic process|GO:0071704,organic substance metabolic process|GO:0044712,single-org…	GO:0000323,lytic vacuole|GO:0043229,intracellular organelle|GO:0043227,membrane-bounded organelle|GO:0043226,organelle|GO:0005737,cytoplasm|GO:0070062,extracellular exosome|GO:0016023,cytoplasmic, membrane-bounded vesicle|GO:0031410,cytoplasmic vesicle|GO:0016020,membrane|GO:0031988,membrane-bounded vesicle|GO:0005615,extracellular space|GO:1903561,extracellular vesicle|GO:0031982,vesicle|GO:0043…	GO:0016787,hydrolase activity|GO:0016209,antioxidant activity|GO:0052689,carboxylic ester hydrolase activity|GO:0051920,peroxiredoxin activity|GO:0003824,catalytic activity|GO:0016788,hydrolase activity, acting on ester bonds|GO:0004623,phospholipase A2 activity|GO:0004620,phospholipase activity|GO:0016684,oxidoreductase activity, acting on peroxide as acceptor|GO:0016298,lipase activity|GO:00046…	bta01100,Metabolic pathways	http://www.uniprot.org/uniprot/O77834	False
P00570	2.88557	1.52886	P00570	AK1	GO:0009167,purine ribonucleoside monophosphate metabolic process|GO:0009165,nucleotide biosynthetic process|GO:0009163,nucleoside biosynthetic process|GO:0009161,ribonucleoside monophosphate metabolic process|GO:1901362,organic cyclic compound biosynthetic process|GO:0046129,purine ribonucleoside biosynthetic process|GO:0009168,purine ribonucleoside monophosphate biosynthetic process|GO:0044710,s…	GO:0071944,cell periphery|GO:0005929,cilium|GO:0043227,membrane-bounded organelle|GO:0043226,organelle|GO:0001520,outer dense fiber|GO:0005737,cytoplasm|GO:1903561,extracellular vesicle|GO:0031982,vesicle|GO:0031514,motile cilium|GO:0036126,sperm flagellum|GO:0016020,membrane|GO:0097223,sperm part|GO:0031988,membrane-bounded vesicle|GO:0032838,cell projection cytoplasm|GO:0005886,plasma membrane|…	GO:0019201,nucleotide kinase activity|GO:0019205,nucleobase-containing compound kinase activity|GO:0035639,purine ribonucleoside triphosphate binding|GO:0004017,adenylate kinase activity|GO:0005488,binding|GO:0043167,ion binding|GO:1901363,heterocyclic compound binding|GO:0001883,purine nucleoside binding|GO:0001882,nucleoside binding|GO:0043168,anion binding|GO:0000166,nucleotide binding|GO:0016…	bta00230,Purine metabolism|bta01100,Metabolic pathways	http://www.uniprot.org/uniprot/P00570	False
Q3SYU9	2.90679	1.53943	Q3SYU9	MVP	GO:0065007,biological regulation|GO:0023052,signaling|GO:0050789,regulation of biological process|GO:0023051,regulation of signaling	GO:0005737,cytoplasm|GO:0032991,macromolecular complex|GO:0043231,intracellular membrane-bounded organelle|GO:0005634,nucleus|GO:0044464,cell part|GO:0005623,cell|GO:0030529,intracellular ribonucleoprotein complex|GO:0043229,intracellular organelle|GO:0044424,intracellular part|GO:0005622,intracellular|GO:0043227,membrane-bounded organelle|GO:0043226,organelle|GO:1990904,ribonucleoprotein complex			http://www.uniprot.org/uniprot/Q3SYU9	False
P46195	2.9276	1.54972	P46195	GUK1	GO:0016310,phosphorylation|GO:0034641,cellular nitrogen compound metabolic process|GO:0006807,nitrogen compound metabolic process|GO:0044281,small molecule metabolic process|GO:0072521,purine-containing compound metabolic process|GO:1901360,organic cyclic compound metabolic process|GO:0006139,nucleobase-containing compound metabolic process|GO:0044710,single-organism metabolic process|GO:0046939,…	GO:0005737,cytoplasm|GO:0005829,cytosol|GO:0044464,cell part|GO:0005623,cell|GO:0005622,intracellular|GO:0044444,cytoplasmic part|GO:0044424,intracellular part	GO:0019201,nucleotide kinase activity|GO:0019205,nucleobase-containing compound kinase activity|GO:0035639,purine ribonucleoside triphosphate binding|GO:0005488,binding|GO:0043167,ion binding|GO:1901363,heterocyclic compound binding|GO:1901265,nucleoside phosphate binding|GO:0001882,nucleoside binding|GO:0043168,anion binding|GO:0000166,nucleotide binding|GO:0016740,transferase activity|GO:000188…	bta00230,Purine metabolism|bta01100,Metabolic pathways	http://www.uniprot.org/uniprot/P46195	False
Q9N0K1	2.92977	1.55079	Q9N0K1	CD47	GO:0007155,cell adhesion|GO:0022610,biological adhesion	GO:0016021,integral component of membrane|GO:0016020,membrane|GO:0044464,cell part|GO:0005623,cell|GO:0071944,cell periphery|GO:0005886,plasma membrane|GO:0044425,membrane part|GO:0031224,intrinsic component of membrane			http://www.uniprot.org/uniprot/Q9N0K1	False
A7YY28	2.94787	1.55967	A7YY28	ABHD14B	GO:0032774,RNA biosynthetic process|GO:0080090,regulation of primary metabolic process|GO:0019222,regulation of metabolic process|GO:0031328,positive regulation of cellular biosynthetic process|GO:0031326,regulation of cellular biosynthetic process|GO:0031325,positive regulation of cellular metabolic process|GO:0051173,positive regulation of nitrogen compound metabolic process|GO:0031323,regulati…	GO:0031974,membrane-enclosed lumen|GO:0043229,intracellular organelle|GO:0043228,non-membrane-bounded organelle|GO:0043227,membrane-bounded organelle|GO:0043226,organelle|GO:0005737,cytoplasm|GO:0070062,extracellular exosome|GO:0031981,nuclear lumen|GO:0005730,nucleolus|GO:0005634,nucleus|GO:0031988,membrane-bounded vesicle|GO:1903561,extracellular vesicle|GO:0031982,vesicle|GO:0043230,extracellu…	GO:0016787,hydrolase activity|GO:0003824,catalytic activity		http://www.uniprot.org/uniprot/A7YY28	False
Q3SZB4	2.95728	1.56427	Q3SZB4	ACADM	GO:0034440,lipid oxidation|GO:0044238,primary metabolic process|GO:0080090,regulation of primary metabolic process|GO:0019222,regulation of metabolic process|GO:0072359,circulatory system development|GO:0072358,cardiovascular system development|GO:0044281,small molecule metabolic process|GO:0044282,small molecule catabolic process|GO:0044712,single-organism catabolic process|GO:0044710,single-org…	GO:0005737,cytoplasm|GO:0043231,intracellular membrane-bounded organelle|GO:0043233,organelle lumen|GO:0044464,cell part|GO:0044444,cytoplasmic part|GO:0031974,membrane-enclosed lumen|GO:0005622,intracellular|GO:0044446,intracellular organelle part|GO:0070013,intracellular organelle lumen|GO:0043229,intracellular organelle|GO:0005739,mitochondrion|GO:0044429,mitochondrial part|GO:0005759,mitochon…	GO:0043168,anion binding|GO:0050662,coenzyme binding|GO:0050660,flavin adenine dinucleotide binding|GO:0097159,organic cyclic compound binding|GO:0016627,oxidoreductase activity, acting on the CH-CH group of donors|GO:0000166,nucleotide binding|GO:0036094,small molecule binding|GO:0003824,catalytic activity|GO:0048037,cofactor binding|GO:0005488,binding|GO:0003995,acyl-CoA dehydrogenase activity|…	bta00280,Valine, leucine and isoleucine degradation|bta01200,Carbon metabolism|bta01212,Fatty acid metabolism|bta00410,beta-Alanine metabolism|bta00640,Propanoate metabolism|bta00071,Fatty acid degradation|bta01100,Metabolic pathways|bta03320,PPAR signaling pathway	http://www.uniprot.org/uniprot/Q3SZB4	False
Q07130	2.99405	1.5821	Q07130	UGP2	GO:0034641,cellular nitrogen compound metabolic process|GO:0006807,nitrogen compound metabolic process|GO:0044281,small molecule metabolic process|GO:0044699,single-organism process|GO:0006139,nucleobase-containing compound metabolic process|GO:0044710,single-organism metabolic process|GO:0071704,organic substance metabolic process|GO:0006011,UDP-glucose metabolic process|GO:1901360,organic cycli…	GO:0043231,intracellular membrane-bounded organelle|GO:0005737,cytoplasm|GO:0005829,cytosol|GO:0005622,intracellular|GO:0043230,extracellular organelle|GO:0031982,vesicle|GO:0044421,extracellular region part|GO:0043227,membrane-bounded organelle|GO:0005634,nucleus|GO:0044464,cell part|GO:0044444,cytoplasmic part|GO:0005623,cell|GO:0031988,membrane-bounded vesicle|GO:0043229,intracellular organell…	GO:0043169,cation binding|GO:0016779,nucleotidyltransferase activity|GO:0046872,metal ion binding|GO:0016772,transferase activity, transferring phosphorus-containing groups|GO:0043167,ion binding|GO:0003824,catalytic activity|GO:0016740,transferase activity|GO:0005488,binding|GO:0005515,protein binding|GO:0051748,UTP-monosaccharide-1-phosphate uridylyltransferase activity|GO:0003983,UTP:glucose-1…	bta00500,Starch and sucrose metabolism|bta00040,Pentose and glucuronate interconversions|bta01100,Metabolic pathways|bta00052,Galactose metabolism|bta00520,Amino sugar and nucleotide sugar metabolism	http://www.uniprot.org/uniprot/Q07130	False
Q95116	3.08247	1.62409	Q95116	THBS2	GO:0048856,anatomical structure development|GO:2000181,negative regulation of blood vessel morphogenesis|GO:0022603,regulation of anatomical structure morphogenesis|GO:0072359,circulatory system development|GO:0072358,cardiovascular system development|GO:0001525,angiogenesis|GO:0007275,multicellular organism development|GO:0044699,single-organism process|GO:0009653,anatomical structure morphogene…	GO:0005576,extracellular region|GO:0031012,extracellular matrix|GO:0044421,extracellular region part	GO:1901681,sulfur compound binding|GO:0043168,anion binding|GO:0043169,cation binding|GO:0097367,carbohydrate derivative binding|GO:0043167,ion binding|GO:0005539,glycosaminoglycan binding|GO:0005509,calcium ion binding|GO:0046872,metal ion binding|GO:0008201,heparin binding|GO:0005488,binding	bta04145,Phagosome|bta05144,Malaria|bta04512,ECM-receptor interaction|bta04151,PI3K-Akt signaling pathway|bta04510,Focal adhesion	http://www.uniprot.org/uniprot/Q95116	False
A6QP01	3.2589	1.70439	A6QP01	SELENOT	GO:0019725,cellular homeostasis|GO:0009987,cellular process|GO:0050794,regulation of cellular process|GO:0042592,homeostatic process|GO:0044763,single-organism cellular process|GO:0065007,biological regulation|GO:0045454,cell redox homeostasis|GO:0065008,regulation of biological quality|GO:0050789,regulation of biological process|GO:0044699,single-organism process|GO:0090087,regulation of peptide…	GO:0005623,cell|GO:0005783,endoplasmic reticulum|GO:0005789,endoplasmic reticulum membrane|GO:0042175,nuclear outer membrane-endoplasmic reticulum membrane network|GO:0043229,intracellular organelle|GO:0043227,membrane-bounded organelle|GO:0043226,organelle|GO:0031224,intrinsic component of membrane|GO:0005737,cytoplasm|GO:0031984,organelle subcompartment|GO:0016021,integral component of membrane…	GO:0008430,selenium binding|GO:0005488,binding|GO:0016209,antioxidant activity|GO:0003824,catalytic activity|GO:0016651,oxidoreductase activity, acting on NAD(P)H|GO:0016667,oxidoreductase activity, acting on a sulfur group of donors|GO:0004791,thioredoxin-disulfide reductase activity|GO:0016668,oxidoreductase activity, acting on a sulfur group of donors, NAD(P) as acceptor|GO:0015036,disulfide o…		http://www.uniprot.org/uniprot/A6QP01	False
P14568	3.27282	1.71053	P14568	ASS1	GO:0019222,regulation of metabolic process|GO:0007162,negative regulation of cell adhesion|GO:0044281,small molecule metabolic process|GO:0044283,small molecule biosynthetic process|GO:0072350,tricarboxylic acid metabolic process|GO:0044710,single-organism metabolic process|GO:0044711,single-organism biosynthetic process|GO:0048518,positive regulation of biological process|GO:0048519,negative reg…	GO:0005737,cytoplasm|GO:0005622,intracellular|GO:0043230,extracellular organelle|GO:0031982,vesicle|GO:0044421,extracellular region part|GO:0043227,membrane-bounded organelle|GO:0044464,cell part|GO:0005623,cell|GO:0031988,membrane-bounded vesicle|GO:0005576,extracellular region|GO:0044424,intracellular part|GO:1903561,extracellular vesicle|GO:0065010,extracellular membrane-bounded organelle|GO:0…	GO:0004055,argininosuccinate synthase activity|GO:0035639,purine ribonucleoside triphosphate binding|GO:0005488,binding|GO:0003676,nucleic acid binding|GO:0043167,ion binding|GO:0016597,amino acid binding|GO:1901363,heterocyclic compound binding|GO:1901265,nucleoside phosphate binding|GO:0001882,nucleoside binding|GO:0043168,anion binding|GO:0000166,nucleotide binding|GO:0016879,ligase activity, …	bta00250,Alanine, aspartate and glutamate metabolism|bta01230,Biosynthesis of amino acids|bta01100,Metabolic pathways|bta00220,Arginine biosynthesis	http://www.uniprot.org/uniprot/P14568	False
P21856	3.31194	1.72768	P21856	GDI1	GO:0033157,regulation of intracellular protein transport|GO:0008104,protein localization|GO:0019222,regulation of metabolic process|GO:0051049,regulation of transport|GO:0032386,regulation of intracellular transport|GO:0032387,negative regulation of intracellular transport|GO:0048468,cell development|GO:0061024,membrane organization|GO:0007165,signal transduction|GO:0031345,negative regulation of…	GO:0005737,cytoplasm|GO:0005794,Golgi apparatus|GO:0043231,intracellular membrane-bounded organelle|GO:0043209,myelin sheath|GO:0044464,cell part|GO:0005829,cytosol|GO:0030496,midbody|GO:0044444,cytoplasmic part|GO:0005623,cell|GO:0005622,intracellular|GO:0043229,intracellular organelle|GO:0012505,endomembrane system|GO:0044424,intracellular part|GO:0043227,membrane-bounded organelle|GO:0043226,o…	GO:0005092,GDP-dissociation inhibitor activity|GO:0005093,Rab GDP-dissociation inhibitor activity|GO:0030234,enzyme regulator activity|GO:0005096,GTPase activator activity|GO:0030695,GTPase regulator activity|GO:0008047,enzyme activator activity|GO:0098772,molecular function regulator|GO:0060589,nucleoside-triphosphatase regulator activity|GO:0003824,catalytic activity|GO:0016491,oxidoreductase a…		http://www.uniprot.org/uniprot/P21856	False
P48818	3.32	1.73118	P48818	ACADVL	GO:0034440,lipid oxidation|GO:0080090,regulation of primary metabolic process|GO:0019222,regulation of metabolic process|GO:0044281,small molecule metabolic process|GO:0044282,small molecule catabolic process|GO:0044283,small molecule biosynthetic process|GO:1901360,organic cyclic compound metabolic process|GO:0044712,single-organism catabolic process|GO:0044710,single-organism metabolic process|…	GO:0044464,cell part|GO:0031974,membrane-enclosed lumen|GO:0031975,envelope|GO:0043229,intracellular organelle|GO:0043228,non-membrane-bounded organelle|GO:0042645,mitochondrial nucleoid|GO:0043227,membrane-bounded organelle|GO:0043226,organelle|GO:0005737,cytoplasm|GO:0031090,organelle membrane|GO:0031981,nuclear lumen|GO:0005730,nucleolus|GO:0005634,nucleus|GO:0016020,membrane|GO:0044444,cytopl…	GO:0043168,anion binding|GO:0050662,coenzyme binding|GO:0050660,flavin adenine dinucleotide binding|GO:0097159,organic cyclic compound binding|GO:0016627,oxidoreductase activity, acting on the CH-CH group of donors|GO:0000166,nucleotide binding|GO:0036094,small molecule binding|GO:0003824,catalytic activity|GO:0048037,cofactor binding|GO:0005488,binding|GO:0003995,acyl-CoA dehydrogenase activity|…	bta00071,Fatty acid degradation|bta01100,Metabolic pathways|bta01212,Fatty acid metabolism	http://www.uniprot.org/uniprot/P48818	False
P00125	3.3623	1.74945	P00125	CYC1	GO:0008152,metabolic process|GO:0044710,single-organism metabolic process|GO:0044699,single-organism process|GO:0055114,oxidation-reduction process|GO:0009167,purine ribonucleoside monophosphate metabolic process|GO:0009165,nucleotide biosynthetic process|GO:0044281,small molecule metabolic process|GO:0009161,ribonucleoside monophosphate metabolic process|GO:1901362,organic cyclic compound biosyn…	GO:0044464,cell part|GO:0031975,envelope|GO:0043229,intracellular organelle|GO:0043227,membrane-bounded organelle|GO:0043226,organelle|GO:0031224,intrinsic component of membrane|GO:0005737,cytoplasm|GO:0031090,organelle membrane|GO:0016021,integral component of membrane|GO:0016020,membrane|GO:0044444,cytoplasmic part|GO:0005739,mitochondrion|GO:0031967,organelle envelope|GO:0031966,mitochondrial …	GO:0043169,cation binding|GO:0020037,heme binding|GO:0046906,tetrapyrrole binding|GO:0097159,organic cyclic compound binding|GO:0043167,ion binding|GO:0005488,binding|GO:0046872,metal ion binding|GO:1901363,heterocyclic compound binding|GO:0009055,electron carrier activity|GO:0045155,electron transporter, transferring electrons from CoQH2-cytochrome c reductase complex and cytochrome c oxidase co…	bta04932,Non-alcoholic fatty liver disease|bta05010,Alzheimer disease|bta05012,Parkinson disease|bta05016,Huntington disease|bta04260,Cardiac muscle contraction|bta01100,Metabolic pathways|bta00190,Oxidative phosphorylation	http://www.uniprot.org/uniprot/P00125	False
Q3T0W9	3.44917	1.78625	Q3T0W9	RPL19	GO:0044249,cellular biosynthetic process|GO:0034641,cellular nitrogen compound metabolic process|GO:0006807,nitrogen compound metabolic process|GO:0034645,cellular macromolecule biosynthetic process|GO:1901576,organic substance biosynthetic process|GO:0044267,cellular protein metabolic process|GO:0044260,cellular macromolecule metabolic process|GO:0043043,peptide biosynthetic process|GO:0071704,o…	GO:0015934,large ribosomal subunit|GO:0022625,cytosolic large ribosomal subunit|GO:0031974,membrane-enclosed lumen|GO:0043229,intracellular organelle|GO:0043228,non-membrane-bounded organelle|GO:0022626,cytosolic ribosome|GO:0005924,cell-substrate adherens junction|GO:0005925,focal adhesion|GO:0043227,membrane-bounded organelle|GO:0043226,organelle|GO:0030054,cell junction|GO:0030055,cell-substra…	GO:0097159,organic cyclic compound binding|GO:0044822,poly(A) RNA binding|GO:0005198,structural molecule activity|GO:0003735,structural constituent of ribosome|GO:0003723,RNA binding|GO:0003676,nucleic acid binding|GO:1901363,heterocyclic compound binding|GO:0005488,binding	bta03010,Ribosome	http://www.uniprot.org/uniprot/Q3T0W9	False
P21793	3.45288	1.7878	P21793	DCN	GO:0009896,positive regulation of catabolic process|GO:0009894,regulation of catabolic process|GO:0030204,chondroitin sulfate metabolic process|GO:0030203,glycosaminoglycan metabolic process|GO:0009893,positive regulation of metabolic process|GO:0031329,regulation of cellular catabolic process|GO:0044237,cellular metabolic process|GO:0031325,positive regulation of cellular metabolic process|GO:00…	GO:0005615,extracellular space|GO:0005578,proteinaceous extracellular matrix|GO:0005576,extracellular region|GO:0031012,extracellular matrix|GO:0044421,extracellular region part|GO:0005737,cytoplasm|GO:0044464,cell part|GO:0005623,cell|GO:0005622,intracellular|GO:0044424,intracellular part	GO:0005515,protein binding|GO:0050840,extracellular matrix binding|GO:0097367,carbohydrate derivative binding|GO:0097159,organic cyclic compound binding|GO:0044822,poly(A) RNA binding|GO:0005539,glycosaminoglycan binding|GO:0044877,macromolecular complex binding|GO:0003723,RNA binding|GO:0003676,nucleic acid binding|GO:0032403,protein complex binding|GO:0005518,collagen binding|GO:1901363,heteroc…	bta04350,TGF-beta signaling pathway|bta05205,Proteoglycans in cancer	http://www.uniprot.org/uniprot/P21793	False
O46563	3.47073	1.79524	O46563	ATP6V1H	GO:1902600,hydrogen ion transmembrane transport|GO:0044699,single-organism process|GO:0015992,proton transport|GO:0015991,ATP hydrolysis coupled proton transport|GO:0055085,transmembrane transport|GO:0098662,inorganic cation transmembrane transport|GO:0006810,transport|GO:0098660,inorganic ion transmembrane transport|GO:0015672,monovalent inorganic cation transport|GO:0006818,hydrogen transport|G…	GO:0043229,intracellular organelle|GO:0000221,vacuolar proton-transporting V-type ATPase, V1 domain|GO:0043227,membrane-bounded organelle|GO:0043226,organelle|GO:0005737,cytoplasm|GO:0044446,intracellular organelle part|GO:0031090,organelle membrane|GO:0005773,vacuole|GO:0098805,whole membrane|GO:0016020,membrane|GO:0005774,vacuolar membrane|GO:0033180,proton-transporting V-type ATPase, V1 domain…	GO:0036442,hydrogen-exporting ATPase activity|GO:0016887,ATPase activity|GO:0042625,ATPase coupled ion transmembrane transporter activity|GO:0042626,ATPase activity, coupled to transmembrane movement of substances|GO:0016820,hydrolase activity, acting on acid anhydrides, catalyzing transmembrane movement of substances|GO:0042623,ATPase activity, coupled|GO:0015077,monovalent inorganic cation tran…	bta05323,Rheumatoid arthritis|bta04721,Synaptic vesicle cycle|bta04145,Phagosome|bta05152,Tuberculosis|bta04142,Lysosome|bta01100,Metabolic pathways|bta00190,Oxidative phosphorylation	http://www.uniprot.org/uniprot/O46563	False
Q5W5U4	3.47704	1.79786	Q5W5U4	DDX4	GO:0032502,developmental process|GO:0032501,multicellular organismal process|GO:0044707,single-multicellular organism process|GO:0044767,single-organism developmental process|GO:0008152,metabolic process|GO:0007275,multicellular organism development|GO:0044699,single-organism process|GO:0009892,negative regulation of metabolic process|GO:0019222,regulation of metabolic process|GO:0030154,cell dif…	GO:0035770,ribonucleoprotein granule|GO:0044464,cell part|GO:0043229,intracellular organelle|GO:0043228,non-membrane-bounded organelle|GO:0036464,cytoplasmic ribonucleoprotein granule|GO:0043226,organelle|GO:0005737,cytoplasm|GO:0043186,P granule|GO:0030529,intracellular ribonucleoprotein complex|GO:0048471,perinuclear region of cytoplasm|GO:0033391,chromatoid body|GO:0032991,macromolecular compl…	GO:0035639,purine ribonucleoside triphosphate binding|GO:0005488,binding|GO:0003676,nucleic acid binding|GO:0043167,ion binding|GO:1901363,heterocyclic compound binding|GO:1901265,nucleoside phosphate binding|GO:0001882,nucleoside binding|GO:0043168,anion binding|GO:0000166,nucleotide binding|GO:0001883,purine nucleoside binding|GO:0032549,ribonucleoside binding|GO:0017076,purine nucleotide bindi…		http://www.uniprot.org/uniprot/Q5W5U4	False
A5PJK0	3.54358	1.82521	A5PJK0	SERPINB10	GO:0032107,regulation of response to nutrient levels|GO:0009894,regulation of catabolic process|GO:0051716,cellular response to stimulus|GO:0009892,negative regulation of metabolic process|GO:0080090,regulation of primary metabolic process|GO:0031329,regulation of cellular catabolic process|GO:0032101,regulation of response to external stimulus|GO:0031324,negative regulation of cellular metabolic…	GO:0005737,cytoplasm|GO:0043231,intracellular membrane-bounded organelle|GO:0044421,extracellular region part|GO:0005634,nucleus|GO:0044464,cell part|GO:0005623,cell|GO:0005622,intracellular|GO:0043229,intracellular organelle|GO:0005576,extracellular region|GO:0044424,intracellular part|GO:0043227,membrane-bounded organelle|GO:0043226,organelle|GO:0005615,extracellular space|GO:0005829,cytosol|GO…	GO:0004866,endopeptidase inhibitor activity|GO:0061135,endopeptidase regulator activity|GO:0061134,peptidase regulator activity|GO:0030414,peptidase inhibitor activity|GO:0004867,serine-type endopeptidase inhibitor activity|GO:0004857,enzyme inhibitor activity|GO:0098772,molecular function regulator|GO:0030234,enzyme regulator activity	bta05146,Amoebiasis	http://www.uniprot.org/uniprot/A5PJK0	False
P13619	3.65758	1.87089	P13619	ATP5F1	GO:0009167,purine ribonucleoside monophosphate metabolic process|GO:0009165,nucleotide biosynthetic process|GO:0009163,nucleoside biosynthetic process|GO:0009161,ribonucleoside monophosphate metabolic process|GO:1901362,organic cyclic compound biosynthetic process|GO:0042451,purine nucleoside biosynthetic process|GO:0009168,purine ribonucleoside monophosphate biosynthetic process|GO:0044710,singl…	GO:0098796,membrane protein complex|GO:0044464,cell part|GO:0031974,membrane-enclosed lumen|GO:0031975,envelope|GO:0043229,intracellular organelle|GO:0031988,membrane-bounded vesicle|GO:0043227,membrane-bounded organelle|GO:0043226,organelle|GO:0005737,cytoplasm|GO:0005654,nucleoplasm|GO:0045263,proton-transporting ATP synthase complex, coupling factor F(o)|GO:0070062,extracellular exosome|GO:003…	GO:0016887,ATPase activity|GO:0042625,ATPase coupled ion transmembrane transporter activity|GO:0042626,ATPase activity, coupled to transmembrane movement of substances|GO:0016820,hydrolase activity, acting on acid anhydrides, catalyzing transmembrane movement of substances|GO:0046933,proton-transporting ATP synthase activity, rotational mechanism|GO:0015077,monovalent inorganic cation transmembra…	bta05010,Alzheimer disease|bta01100,Metabolic pathways|bta05016,Huntington disease|bta05012,Parkinson disease|bta00190,Oxidative phosphorylation	http://www.uniprot.org/uniprot/P13619	False
A6QLU1	3.7837	1.9198	A6QLU1	GPD2	GO:0035264,multicellular organism growth|GO:0048589,developmental growth|GO:0046364,monosaccharide biosynthetic process|GO:0046174,polyol catabolic process|GO:0019751,polyol metabolic process|GO:0044248,cellular catabolic process|GO:0009987,cellular process|GO:0044281,small molecule metabolic process|GO:0044282,small molecule catabolic process|GO:0007275,multicellular organism development|GO:0044…	GO:0009331,glycerol-3-phosphate dehydrogenase complex|GO:0044464,cell part|GO:0031975,envelope|GO:0043229,intracellular organelle|GO:0043227,membrane-bounded organelle|GO:0043226,organelle|GO:0005737,cytoplasm|GO:0031090,organelle membrane|GO:0016020,membrane|GO:0005740,mitochondrial envelope|GO:0005739,mitochondrion|GO:1902494,catalytic complex|GO:0031967,organelle envelope|GO:0031966,mitochondr…	GO:0005488,binding|GO:0043169,cation binding|GO:0052591,sn-glycerol-3-phosphate:ubiquinone-8 oxidoreductase activity|GO:0052590,sn-glycerol-3-phosphate:ubiquinone oxidoreductase activity|GO:0016614,oxidoreductase activity, acting on CH-OH group of donors|GO:0003824,catalytic activity|GO:0043167,ion binding|GO:0004368,glycerol-3-phosphate dehydrogenase activity|GO:0016901,oxidoreductase activity, …	bta00564,Glycerophospholipid metabolism	http://www.uniprot.org/uniprot/A6QLU1	False
Q59A32	3.81951	1.93339	Q59A32	GART	GO:0046390,ribose phosphate biosynthetic process|GO:0009167,purine ribonucleoside monophosphate metabolic process|GO:0034641,cellular nitrogen compound metabolic process|GO:0009165,nucleotide biosynthetic process|GO:0046040,IMP metabolic process|GO:0044281,small molecule metabolic process|GO:0009161,ribonucleoside monophosphate metabolic process|GO:0046112,nucleobase biosynthetic process|GO:00091…	GO:0005737,cytoplasm|GO:0005622,intracellular|GO:0043230,extracellular organelle|GO:0031982,vesicle|GO:0044421,extracellular region part|GO:0043227,membrane-bounded organelle|GO:0044464,cell part|GO:0005623,cell|GO:0031988,membrane-bounded vesicle|GO:0005576,extracellular region|GO:0044424,intracellular part|GO:1903561,extracellular vesicle|GO:0065010,extracellular membrane-bounded organelle|GO:0…	GO:0035639,purine ribonucleoside triphosphate binding|GO:0016882,cyclo-ligase activity|GO:0005488,binding|GO:0008168,methyltransferase activity|GO:0043167,ion binding|GO:1901363,heterocyclic compound binding|GO:0001883,purine nucleoside binding|GO:0001882,nucleoside binding|GO:0043168,anion binding|GO:0043169,cation binding|GO:0016740,transferase activity|GO:0000166,nucleotide binding|GO:0016742,…	bta00230,Purine metabolism|bta01100,Metabolic pathways|bta00670,One carbon pool by folate	http://www.uniprot.org/uniprot/Q59A32	False
Q02366	3.83025	1.93744	Q02366	NDUFA6	GO:0044710,single-organism metabolic process|GO:0050896,response to stimulus|GO:0006950,response to stress|GO:0055114,oxidation-reduction process|GO:0008152,metabolic process|GO:0006979,response to oxidative stress|GO:0044699,single-organism process	GO:0044464,cell part|GO:1990204,oxidoreductase complex|GO:0043229,intracellular organelle|GO:0043227,membrane-bounded organelle|GO:0043226,organelle|GO:0005737,cytoplasm|GO:0031090,organelle membrane|GO:0098796,membrane protein complex|GO:0016020,membrane|GO:0098803,respiratory chain complex|GO:0044444,cytoplasmic part|GO:0005739,mitochondrion|GO:0098800,inner mitochondrial membrane protein compl…		bta05012,Parkinson disease|bta05010,Alzheimer disease|bta04932,Non-alcoholic fatty liver disease|bta05016,Huntington disease|bta01100,Metabolic pathways|bta00190,Oxidative phosphorylation	http://www.uniprot.org/uniprot/Q02366	False
Q3B7M9	3.84344	1.9424	Q3B7M9	PYGB	GO:0006091,generation of precursor metabolites and energy|GO:0044699,single-organism process|GO:0044710,single-organism metabolic process|GO:0044262,cellular carbohydrate metabolic process|GO:0044260,cellular macromolecule metabolic process|GO:0071704,organic substance metabolic process|GO:0006112,energy reserve metabolic process|GO:0006073,cellular glucan metabolic process|GO:0009987,cellular pr…	GO:0005737,cytoplasm|GO:0044464,cell part|GO:0005623,cell|GO:0005622,intracellular|GO:0044424,intracellular part	GO:0043168,anion binding|GO:0097159,organic cyclic compound binding|GO:0004645,phosphorylase activity|GO:0043167,ion binding|GO:0003824,catalytic activity|GO:0016740,transferase activity|GO:0048037,cofactor binding|GO:0030170,pyridoxal phosphate binding|GO:0016757,transferase activity, transferring glycosyl groups|GO:0016758,transferase activity, transferring hexosyl groups|GO:0008184,glycogen ph…	bta00500,Starch and sucrose metabolism|bta04910,Insulin signaling pathway|bta01100,Metabolic pathways|bta04922,Glucagon signaling pathway|bta04931,Insulin resistance	http://www.uniprot.org/uniprot/Q3B7M9	False
P00130	3.8796	1.95591	P00130	UQCR10	GO:0009141,nucleoside triphosphate metabolic process|GO:0009144,purine nucleoside triphosphate metabolic process|GO:0009167,purine ribonucleoside monophosphate metabolic process|GO:0034641,cellular nitrogen compound metabolic process|GO:0006807,nitrogen compound metabolic process|GO:0044281,small molecule metabolic process|GO:0009161,ribonucleoside monophosphate metabolic process|GO:0009123,nucle…	GO:0044464,cell part|GO:1990204,oxidoreductase complex|GO:0043229,intracellular organelle|GO:0070069,cytochrome complex|GO:0031988,membrane-bounded vesicle|GO:0043227,membrane-bounded organelle|GO:0043226,organelle|GO:0031224,intrinsic component of membrane|GO:0005737,cytoplasm|GO:0031982,vesicle|GO:0098796,membrane protein complex|GO:0031975,envelope|GO:0016021,integral component of membrane|GO:…	GO:0022891,substrate-specific transmembrane transporter activity|GO:0022890,inorganic cation transmembrane transporter activity|GO:0022892,substrate-specific transporter activity|GO:0005215,transporter activity|GO:0008324,cation transmembrane transporter activity|GO:0008121,ubiquinol-cytochrome-c reductase activity|GO:0022857,transmembrane transporter activity|GO:0015075,ion transmembrane transpo…	bta04932,Non-alcoholic fatty liver disease|bta05010,Alzheimer disease|bta05012,Parkinson disease|bta05016,Huntington disease|bta04260,Cardiac muscle contraction|bta01100,Metabolic pathways|bta00190,Oxidative phosphorylation	http://www.uniprot.org/uniprot/P00130	False
P00171	3.88069	1.95631	P00171	CYB5A	GO:0008152,metabolic process|GO:0044710,single-organism metabolic process|GO:0044699,single-organism process|GO:0055114,oxidation-reduction process	GO:0005783,endoplasmic reticulum|GO:0005789,endoplasmic reticulum membrane|GO:0042175,nuclear outer membrane-endoplasmic reticulum membrane network|GO:0043229,intracellular organelle|GO:0043227,membrane-bounded organelle|GO:0043226,organelle|GO:0031224,intrinsic component of membrane|GO:0005737,cytoplasm|GO:0031982,vesicle|GO:0016021,integral component of membrane|GO:0016020,membrane|GO:0005739,m…	GO:0043169,cation binding|GO:0020037,heme binding|GO:0046906,tetrapyrrole binding|GO:0097159,organic cyclic compound binding|GO:0019899,enzyme binding|GO:0043167,ion binding|GO:0005488,binding|GO:0005515,protein binding|GO:0046872,metal ion binding|GO:1901363,heterocyclic compound binding		http://www.uniprot.org/uniprot/P00171	False
Q2KI29	3.90408	1.96498	Q2KI29	TMEM256		GO:0044464,cell part|GO:0031975,envelope|GO:0043229,intracellular organelle|GO:0043227,membrane-bounded organelle|GO:0043226,organelle|GO:0031224,intrinsic component of membrane|GO:0005737,cytoplasm|GO:0031090,organelle membrane|GO:0016021,integral component of membrane|GO:0016020,membrane|GO:0044444,cytoplasmic part|GO:0005739,mitochondrion|GO:0031967,organelle envelope|GO:0031966,mitochondrial …			http://www.uniprot.org/uniprot/Q2KI29	False
Q3SZ71	3.97321	1.9903	Q3SZ71	PMPCB	GO:0009141,nucleoside triphosphate metabolic process|GO:0009144,purine nucleoside triphosphate metabolic process|GO:0009167,purine ribonucleoside monophosphate metabolic process|GO:0034641,cellular nitrogen compound metabolic process|GO:0009060,aerobic respiration|GO:0044281,small molecule metabolic process|GO:0009161,ribonucleoside monophosphate metabolic process|GO:0009123,nucleoside monophosph…	GO:0098796,membrane protein complex|GO:0044464,cell part|GO:0031974,membrane-enclosed lumen|GO:1990204,oxidoreductase complex|GO:0043229,intracellular organelle|GO:0070069,cytochrome complex|GO:0043227,membrane-bounded organelle|GO:0043226,organelle|GO:0031224,intrinsic component of membrane|GO:0005737,cytoplasm|GO:0031090,organelle membrane|GO:0005743,mitochondrial inner membrane|GO:0016021,inte…	GO:0016787,hydrolase activity|GO:0004175,endopeptidase activity|GO:0004222,metalloendopeptidase activity|GO:0046914,transition metal ion binding|GO:0043169,cation binding|GO:0043167,ion binding|GO:0003824,catalytic activity|GO:0070011,peptidase activity, acting on L-amino acid peptides|GO:0008270,zinc ion binding|GO:0008233,peptidase activity|GO:0046872,metal ion binding|GO:0008237,metallopeptida…		http://www.uniprot.org/uniprot/Q3SZ71	False
Q9BH13	4.18565	2.06545	Q9BH13	ALCAM	GO:0007155,cell adhesion|GO:0022610,biological adhesion|GO:0048675,axon extension|GO:0032502,developmental process|GO:0048589,developmental growth|GO:0048588,developmental cell growth|GO:0030154,cell differentiation|GO:0048468,cell development|GO:0006928,movement of cell or subcellular component|GO:0007157,heterophilic cell-cell adhesion via plasma membrane cell adhesion molecules|GO:0031175,neur…	GO:0044425,membrane part|GO:0016021,integral component of membrane|GO:0016020,membrane|GO:0031224,intrinsic component of membrane|GO:0030425,dendrite|GO:0030424,axon|GO:0071944,cell periphery|GO:0031226,intrinsic component of plasma membrane|GO:0098802,plasma membrane receptor complex|GO:0097458,neuron part|GO:0043005,neuron projection|GO:0044459,plasma membrane part|GO:0042101,T cell receptor co…		bta04514,Cell adhesion molecules	http://www.uniprot.org/uniprot/Q9BH13	False
Q2KHU4	4.38132	2.13137	Q2KHU4	CLPP	GO:0051603,proteolysis involved in cellular protein catabolic process|GO:1901575,organic substance catabolic process|GO:0044265,cellular macromolecule catabolic process|GO:0044260,cellular macromolecule metabolic process|GO:0044267,cellular protein metabolic process|GO:0019538,protein metabolic process|GO:0009056,catabolic process|GO:0009987,cellular process|GO:0044237,cellular metabolic process|…	GO:0031974,membrane-enclosed lumen|GO:0043229,intracellular organelle|GO:0043227,membrane-bounded organelle|GO:0043226,organelle|GO:0005737,cytoplasm|GO:0005739,mitochondrion|GO:0005759,mitochondrial matrix|GO:0009368,endopeptidase Clp complex|GO:0043234,protein complex|GO:0032991,macromolecular complex|GO:0043231,intracellular membrane-bounded organelle|GO:0043233,organelle lumen|GO:0044464,cell…	GO:0004252,serine-type endopeptidase activity|GO:0004175,endopeptidase activity|GO:0017171,serine hydrolase activity|GO:0016787,hydrolase activity|GO:0003824,catalytic activity|GO:0070011,peptidase activity, acting on L-amino acid peptides|GO:0008233,peptidase activity|GO:0008236,serine-type peptidase activity		http://www.uniprot.org/uniprot/Q2KHU4	False
Q5BIM8	4.4274	2.14646	Q5BIM8	ERCC8	GO:0044238,primary metabolic process|GO:0080090,regulation of primary metabolic process|GO:0019222,regulation of metabolic process|GO:0030163,protein catabolic process|GO:0031325,positive regulation of cellular metabolic process|GO:0048584,positive regulation of response to stimulus|GO:0031323,regulation of cellular metabolic process|GO:0090304,nucleic acid metabolic process|GO:0009314,response t…	GO:0031974,membrane-enclosed lumen|GO:0043229,intracellular organelle|GO:0000109,nucleotide-excision repair complex|GO:0043227,membrane-bounded organelle|GO:0043226,organelle|GO:0034399,nuclear periphery|GO:0031981,nuclear lumen|GO:0005634,nucleus|GO:0080008,Cul4-RING E3 ubiquitin ligase complex|GO:0016363,nuclear matrix|GO:1902494,catalytic complex|GO:1990234,transferase complex|GO:0031461,culli…	GO:0019787,ubiquitin-like protein transferase activity|GO:0003824,catalytic activity|GO:0016740,transferase activity|GO:0044877,macromolecular complex binding|GO:0005488,binding|GO:0005515,protein binding|GO:0032403,protein complex binding|GO:0004842,ubiquitin-protein transferase activity	bta04120,Ubiquitin mediated proteolysis|bta03420,Nucleotide excision repair	http://www.uniprot.org/uniprot/Q5BIM8	False
Q58CP9	4.47668	2.16243	Q58CP9	STIM1	GO:0032414,positive regulation of ion transmembrane transporter activity|GO:0034505,tooth mineralization|GO:0010035,response to inorganic substance|GO:0048856,anatomical structure development|GO:0051234,establishment of localization|GO:0032411,positive regulation of transporter activity|GO:0032412,regulation of ion transmembrane transporter activity|GO:0051049,regulation of transport|GO:0006810,t…	GO:0005783,endoplasmic reticulum|GO:0005789,endoplasmic reticulum membrane|GO:0042175,nuclear outer membrane-endoplasmic reticulum membrane network|GO:0043229,intracellular organelle|GO:0043228,non-membrane-bounded organelle|GO:0031301,integral component of organelle membrane|GO:0031300,intrinsic component of organelle membrane|GO:0043227,membrane-bounded organelle|GO:0043226,organelle|GO:0031224…	GO:0043169,cation binding|GO:0015631,tubulin binding|GO:0046872,metal ion binding|GO:0008092,cytoskeletal protein binding|GO:0008017,microtubule binding|GO:0051010,microtubule plus-end binding|GO:0043167,ion binding|GO:0032403,protein complex binding|GO:0044877,macromolecular complex binding|GO:0005509,calcium ion binding|GO:0005515,protein binding|GO:0016247,channel regulator activity|GO:0005246…	bta04020,Calcium signaling pathway|bta04611,Platelet activation	http://www.uniprot.org/uniprot/Q58CP9	False
A1A4J1	4.63444	2.21239	A1A4J1	PFKL	GO:0090087,regulation of peptide transport|GO:0008104,protein localization|GO:0051046,regulation of secretion|GO:0051048,negative regulation of secretion|GO:0051049,regulation of transport|GO:0009167,purine ribonucleoside monophosphate metabolic process|GO:0044281,small molecule metabolic process|GO:0009161,ribonucleoside monophosphate metabolic process|GO:0071840,cellular component organization …	GO:0043227,membrane-bounded organelle|GO:0043226,organelle|GO:0005737,cytoplasm|GO:0005945,6-phosphofructokinase complex|GO:0031982,vesicle|GO:0016020,membrane|GO:0031988,membrane-bounded vesicle|GO:0005576,extracellular region|GO:1902494,catalytic complex|GO:0061695,transferase complex, transferring phosphorus-containing groups|GO:1990234,transferase complex|GO:0032991,macromolecular complex|GO:…	GO:0019200,carbohydrate kinase activity|GO:0035639,purine ribonucleoside triphosphate binding|GO:0030246,carbohydrate binding|GO:0019899,enzyme binding|GO:0070095,fructose-6-phosphate binding|GO:0019900,kinase binding|GO:0048029,monosaccharide binding|GO:0003872,6-phosphofructokinase activity|GO:0043167,ion binding|GO:1901363,heterocyclic compound binding|GO:0001883,purine nucleoside binding|GO:0…	bta01230,Biosynthesis of amino acids|bta00010,Glycolysis / Gluconeogenesis|bta01200,Carbon metabolism|bta00030,Pentose phosphate pathway|bta04152,AMPK signaling pathway|bta03018,RNA degradation|bta01100,Metabolic pathways|bta00052,Galactose metabolism|bta05230,Central carbon metabolism in cancer|bta00051,Fructose and mannose metabolism	http://www.uniprot.org/uniprot/A1A4J1	False
P48452	4.95541	2.30901	P48452	PPP3CA	GO:0033157,regulation of intracellular protein transport|GO:0051169,nuclear transport|GO:0044238,primary metabolic process|GO:0032388,positive regulation of intracellular transport|GO:0080090,regulation of primary metabolic process|GO:0019222,regulation of metabolic process|GO:0051049,regulation of transport|GO:0032386,regulation of intracellular transport|GO:0048584,positive regulation of respon…	GO:1903293,phosphatase complex|GO:0031974,membrane-enclosed lumen|GO:0030016,myofibril|GO:0030017,sarcomere|GO:0043229,intracellular organelle|GO:0043228,non-membrane-bounded organelle|GO:0043227,membrane-bounded organelle|GO:0043226,organelle|GO:0030018,Z disc|GO:0005737,cytoplasm|GO:0031981,nuclear lumen|GO:0005634,nucleus|GO:0016020,membrane|GO:0031674,I band|GO:0005739,mitochondrion|GO:000565…	GO:0005488,binding|GO:0042578,phosphoric ester hydrolase activity|GO:0019899,enzyme binding|GO:0016791,phosphatase activity|GO:0016787,hydrolase activity|GO:0043167,ion binding|GO:0004723,calcium-dependent protein serine/threonine phosphatase activity|GO:0004722,protein serine/threonine phosphatase activity|GO:0004721,phosphoprotein phosphatase activity|GO:0008144,drug binding|GO:0033192,calmodul…	bta04728,Dopaminergic synapse|bta04660,T cell receptor signaling pathway|bta04662,B cell receptor signaling pathway|bta04720,Long-term potentiation|bta04724,Glutamatergic synapse|bta04310,Wnt signaling pathway|bta04370,VEGF signaling pathway|bta04010,MAPK signaling pathway|bta04114,Oocyte meiosis|bta05010,Alzheimer disease|bta04380,Osteoclast differentiation|bta05014,Amyotrophic lateral sclerosis…	http://www.uniprot.org/uniprot/P48452	False
A5D7B7	4.98891	2.31873	A5D7B7	FAP	GO:0019222,regulation of metabolic process|GO:0060244,negative regulation of cell proliferation involved in contact inhibition|GO:0060242,contact inhibition|GO:0072359,circulatory system development|GO:0072358,cardiovascular system development|GO:0071840,cellular component organization or biogenesis|GO:0044712,single-organism catabolic process|GO:0043065,positive regulation of apoptotic process|G…	GO:0098590,plasma membrane region|GO:0045177,apical part of cell|GO:0071944,cell periphery|GO:0005924,cell-substrate adherens junction|GO:0005925,focal adhesion|GO:0031224,intrinsic component of membrane|GO:0030055,cell-substrate junction|GO:0071437,invadopodium|GO:0001726,ruffle|GO:0005615,extracellular space|GO:0098805,whole membrane|GO:0016020,membrane|GO:0045178,basal part of cell|GO:0071438,…	GO:0004252,serine-type endopeptidase activity|GO:0004175,endopeptidase activity|GO:0004177,aminopeptidase activity|GO:0019899,enzyme binding|GO:0008239,dipeptidyl-peptidase activity|GO:0008238,exopeptidase activity|GO:0044877,macromolecular complex binding|GO:0005488,binding|GO:0008233,peptidase activity|GO:0008236,serine-type peptidase activity|GO:0002020,protease binding|GO:0032403,protein comp…		http://www.uniprot.org/uniprot/A5D7B7	False
Q1JP79	5.52209	2.46521	Q1JP79	ARPC1A	GO:0022607,cellular component assembly|GO:0033043,regulation of organelle organization|GO:0043933,macromolecular complex subunit organization|GO:0030036,actin cytoskeleton organization|GO:0051128,regulation of cellular component organization|GO:0008064,regulation of actin polymerization or depolymerization|GO:0034314,Arp2/3 complex-mediated actin nucleation|GO:0034622,cellular macromolecular comp…	GO:0015629,actin cytoskeleton|GO:0043229,intracellular organelle|GO:0043228,non-membrane-bounded organelle|GO:0043227,membrane-bounded organelle|GO:0043226,organelle|GO:0005856,cytoskeleton|GO:0031982,vesicle|GO:0031988,membrane-bounded vesicle|GO:0044430,cytoskeletal part|GO:0005737,cytoplasm|GO:0005885,Arp2/3 protein complex|GO:0032991,macromolecular complex|GO:1903561,extracellular vesicle|GO:…	GO:0008092,cytoskeletal protein binding|GO:0051015,actin filament binding|GO:0003779,actin binding|GO:0044877,macromolecular complex binding|GO:0005488,binding|GO:0005515,protein binding|GO:0032403,protein complex binding	bta04144,Endocytosis|bta05132,Salmonella infection|bta05100,Bacterial invasion of epithelial cells|bta04810,Regulation of actin cytoskeleton|bta04666,Fc gamma R-mediated phagocytosis	http://www.uniprot.org/uniprot/Q1JP79	False
Q95L14	5.84845	2.54805	Q95L14	PTGES	GO:0006633,fatty acid biosynthetic process|GO:0006631,fatty acid metabolic process|GO:0006636,unsaturated fatty acid biosynthetic process|GO:0019752,carboxylic acid metabolic process|GO:0044249,cellular biosynthetic process|GO:0044281,small molecule metabolic process|GO:0044283,small molecule biosynthetic process|GO:0072330,monocarboxylic acid biosynthetic process|GO:0044699,single-organism proce…	GO:0005635,nuclear envelope|GO:0031970,organelle envelope lumen|GO:0031974,membrane-enclosed lumen|GO:0031975,envelope|GO:0043229,intracellular organelle|GO:0043227,membrane-bounded organelle|GO:0043226,organelle|GO:0031224,intrinsic component of membrane|GO:0005737,cytoplasm|GO:0016021,integral component of membrane|GO:0016020,membrane|GO:0031967,organelle envelope|GO:0012505,endomembrane system…	GO:1901681,sulfur compound binding|GO:0043168,anion binding|GO:0042277,peptide binding|GO:0016853,isomerase activity|GO:0016860,intramolecular oxidoreductase activity|GO:0033218,amide binding|GO:0072341,modified amino acid binding|GO:0043167,ion binding|GO:0003824,catalytic activity|GO:0005488,binding|GO:0050220,prostaglandin-E synthase activity|GO:1900750,oligopeptide binding|GO:0043295,glutathi…	bta00590,Arachidonic acid metabolism|bta01100,Metabolic pathways	http://www.uniprot.org/uniprot/Q95L14	False
Q02399	6.03817	2.59411	Q02399	CDK5	GO:0033157,regulation of intracellular protein transport|GO:0051169,nuclear transport|GO:0051168,nuclear export|GO:0051046,regulation of secretion|GO:0051047,positive regulation of secretion|GO:0051049,regulation of transport|GO:0016358,dendrite development|GO:0032388,positive regulation of intracellular transport|GO:0051716,cellular response to stimulus|GO:0048589,developmental growth|GO:0018210…	GO:0098590,plasma membrane region|GO:0030427,site of polarized growth|GO:0030426,growth cone|GO:0030425,dendrite|GO:0030424,axon|GO:0031594,neuromuscular junction|GO:0043229,intracellular organelle|GO:0071944,cell periphery|GO:0045202,synapse|GO:0043227,membrane-bounded organelle|GO:0043226,organelle|GO:0030054,cell junction|GO:0097060,synaptic membrane|GO:0043204,perikaryon|GO:0005634,nucleus|GO…	GO:0035639,purine ribonucleoside triphosphate binding|GO:0005488,binding|GO:0004693,cyclin-dependent protein serine/threonine kinase activity|GO:0098772,molecular function regulator|GO:1901363,heterocyclic compound binding|GO:0001883,purine nucleoside binding|GO:0001882,nucleoside binding|GO:0043168,anion binding|GO:0030548,acetylcholine receptor regulator activity|GO:0030549,acetylcholine recept…	bta04360,Axon guidance|bta05010,Alzheimer disease|bta05030,Cocaine addiction	http://www.uniprot.org/uniprot/Q02399	False
A0JND3	6.05718	2.59865	A0JND3	EOGT	GO:0044249,cellular biosynthetic process|GO:0034645,cellular macromolecule biosynthetic process|GO:0009100,glycoprotein metabolic process|GO:0009101,glycoprotein biosynthetic process|GO:0044699,single-organism process|GO:0044267,cellular protein metabolic process|GO:0044710,single-organism metabolic process|GO:0044260,cellular macromolecule metabolic process|GO:0071704,organic substance metabolic…	GO:0005737,cytoplasm|GO:0012505,endomembrane system|GO:0005783,endoplasmic reticulum|GO:0044432,endoplasmic reticulum part|GO:0043233,organelle lumen|GO:0044464,cell part|GO:0044444,cytoplasmic part|GO:0031974,membrane-enclosed lumen|GO:0005622,intracellular|GO:0044446,intracellular organelle part|GO:0070013,intracellular organelle lumen|GO:0043229,intracellular organelle|GO:0005788,endoplasmic r…	GO:0016262,protein N-acetylglucosaminyltransferase activity|GO:0003824,catalytic activity|GO:0016740,transferase activity|GO:0016757,transferase activity, transferring glycosyl groups|GO:0016758,transferase activity, transferring hexosyl groups|GO:0008375,acetylglucosaminyltransferase activity|GO:0008194,UDP-glycosyltransferase activity	bta00514,Other types of O-glycan biosynthesis	http://www.uniprot.org/uniprot/A0JND3	False
P03969	6.17435	2.62629	P03969	FGF2	GO:0019220,regulation of phosphate metabolic process|GO:0080090,regulation of primary metabolic process|GO:0019222,regulation of metabolic process|GO:0048584,positive regulation of response to stimulus|GO:0048583,regulation of response to stimulus|GO:0032147,activation of protein kinase activity|GO:0072359,circulatory system development|GO:0072358,cardiovascular system development|GO:0007165,sign…	GO:0043231,intracellular membrane-bounded organelle|GO:0044421,extracellular region part|GO:0005634,nucleus|GO:0044464,cell part|GO:0005623,cell|GO:0005622,intracellular|GO:0043229,intracellular organelle|GO:0005576,extracellular region|GO:0044424,intracellular part|GO:0043227,membrane-bounded organelle|GO:0043226,organelle|GO:0005615,extracellular space	GO:1901681,sulfur compound binding|GO:0043168,anion binding|GO:0008083,growth factor activity|GO:0070851,growth factor receptor binding|GO:0097367,carbohydrate derivative binding|GO:0043167,ion binding|GO:0005539,glycosaminoglycan binding|GO:0005488,binding|GO:0005515,protein binding|GO:0005102,receptor binding|GO:0005104,fibroblast growth factor receptor binding|GO:0008201,heparin binding	bta05205,Proteoglycans in cancer|bta04550,Signaling pathways regulating pluripotency of stem cells|bta05200,Pathways in cancer|bta04810,Regulation of actin cytoskeleton|bta05218,Melanoma|bta04151,PI3K-Akt signaling pathway|bta04014,Ras signaling pathway|bta04015,Rap1 signaling pathway|bta04010,MAPK signaling pathway	http://www.uniprot.org/uniprot/P03969	False
P79135	6.53444	2.70806	P79135	MX1	GO:0050789,regulation of biological process|GO:1903900,regulation of viral life cycle|GO:1903901,negative regulation of viral life cycle|GO:0043207,response to external biotic stimulus|GO:0009615,response to virus|GO:0045071,negative regulation of viral genome replication|GO:0044419,interspecies interaction between organisms|GO:0019058,viral life cycle|GO:0065007,biological regulation|GO:0048519,…	GO:0005635,nuclear envelope|GO:0005783,endoplasmic reticulum|GO:0005789,endoplasmic reticulum membrane|GO:0042175,nuclear outer membrane-endoplasmic reticulum membrane network|GO:0043229,intracellular organelle|GO:0043227,membrane-bounded organelle|GO:0043226,organelle|GO:0005737,cytoplasm|GO:0031090,organelle membrane|GO:0005634,nucleus|GO:0016020,membrane|GO:0044432,endoplasmic reticulum part|G…	GO:0035639,purine ribonucleoside triphosphate binding|GO:0005488,binding|GO:0043167,ion binding|GO:1901363,heterocyclic compound binding|GO:1901265,nucleoside phosphate binding|GO:0001882,nucleoside binding|GO:0043168,anion binding|GO:0016462,pyrophosphatase activity|GO:0000166,nucleotide binding|GO:0032561,guanyl ribonucleotide binding|GO:0001883,purine nucleoside binding|GO:0032549,ribonucleosi…	bta05162,Measles|bta05164,Influenza A	http://www.uniprot.org/uniprot/P79135	False
Q58DU5	8.81799	3.14045	Q58DU5	PSMA3	GO:0044248,cellular catabolic process|GO:0043632,modification-dependent macromolecule catabolic process|GO:0044267,cellular protein metabolic process|GO:1901575,organic substance catabolic process|GO:0044265,cellular macromolecule catabolic process|GO:0044260,cellular macromolecule metabolic process|GO:0043161,proteasome-mediated ubiquitin-dependent protein catabolic process|GO:0071704,organic su…	GO:0019773,proteasome core complex, alpha-subunit complex|GO:0043229,intracellular organelle|GO:0000502,proteasome complex|GO:0043227,membrane-bounded organelle|GO:0043226,organelle|GO:0005737,cytoplasm|GO:0031982,vesicle|GO:0005634,nucleus|GO:0031988,membrane-bounded vesicle|GO:0032991,macromolecular complex|GO:1903561,extracellular vesicle|GO:0005839,proteasome core complex|GO:0043234,protein c…	GO:0016787,hydrolase activity|GO:0004175,endopeptidase activity|GO:0004298,threonine-type endopeptidase activity|GO:0003824,catalytic activity|GO:0070003,threonine-type peptidase activity|GO:0070011,peptidase activity, acting on L-amino acid peptides|GO:0008233,peptidase activity	bta03050,Proteasome	http://www.uniprot.org/uniprot/Q58DU5	False
Q2KJ84	9.01286	3.17198	Q2KJ84	TMED5	GO:0006996,organelle organization|GO:0033036,macromolecule localization|GO:0007030,Golgi organization|GO:0006810,transport|GO:0009987,cellular process|GO:0010256,endomembrane system organization|GO:0090161,Golgi ribbon formation|GO:0016043,cellular component organization|GO:0045184,establishment of protein localization|GO:0008104,protein localization|GO:0071702,organic substance transport|GO:0015…	GO:0005783,endoplasmic reticulum|GO:0033116,endoplasmic reticulum-Golgi intermediate compartment membrane|GO:0005789,endoplasmic reticulum membrane|GO:0042175,nuclear outer membrane-endoplasmic reticulum membrane network|GO:0043229,intracellular organelle|GO:0005622,intracellular|GO:0043227,membrane-bounded organelle|GO:0043226,organelle|GO:0031224,intrinsic component of membrane|GO:0070971,endop…			http://www.uniprot.org/uniprot/Q2KJ84	False
P33237	9.3087	3.21858	P33237	P33237					http://www.uniprot.org/uniprot/P33237	False
A6QQP7	9.41723	3.2353	A6QQP7	DYSF	GO:0006906,vesicle fusion|GO:0061025,membrane fusion|GO:0061024,membrane organization|GO:0007009,plasma membrane organization|GO:0071840,cellular component organization or biogenesis|GO:0010256,endomembrane system organization|GO:0009611,response to wounding|GO:0016043,cellular component organization|GO:0044699,single-organism process|GO:0006810,transport|GO:0009987,cellular process|GO:0042060,wo…	GO:0043229,intracellular organelle|GO:0071944,cell periphery|GO:0043227,membrane-bounded organelle|GO:0043226,organelle|GO:0031224,intrinsic component of membrane|GO:0005737,cytoplasm|GO:0031982,vesicle|GO:0016023,cytoplasmic, membrane-bounded vesicle|GO:0031410,cytoplasmic vesicle|GO:0016021,integral component of membrane|GO:0016020,membrane|GO:0031988,membrane-bounded vesicle|GO:0044433,cytopla…	GO:0043168,anion binding|GO:0043169,cation binding|GO:0005543,phospholipid binding|GO:0008289,lipid binding|GO:0043167,ion binding|GO:0005509,calcium ion binding|GO:0046872,metal ion binding|GO:0005488,binding		http://www.uniprot.org/uniprot/A6QQP7	False
P79132	9.5759	3.25941	P79132	CAV1	GO:0007599,hemostasis|GO:0007595,lactation|GO:0051049,regulation of transport|GO:0006907,pinocytosis|GO:0007596,blood coagulation|GO:0043933,macromolecular complex subunit organization|GO:0044281,small molecule metabolic process|GO:0001508,action potential|GO:0032388,positive regulation of intracellular transport|GO:0044854,plasma membrane raft assembly|GO:0044857,plasma membrane raft organizatio…	GO:0098590,plasma membrane region|GO:0005783,endoplasmic reticulum|GO:0002080,acrosomal membrane|GO:0005901,caveola|GO:0043229,intracellular organelle|GO:0071944,cell periphery|GO:0001669,acrosomal vesicle|GO:0005929,cilium|GO:0005887,integral component of plasma membrane|GO:0005924,cell-substrate adherens junction|GO:0005925,focal adhesion|GO:0043227,membrane-bounded organelle|GO:0043226,organel…	GO:0005488,binding|GO:0019899,enzyme binding|GO:0032947,protein complex scaffold activity|GO:0044325,ion channel binding|GO:0098772,molecular function regulator|GO:0019870,potassium channel inhibitor activity|GO:0005198,structural molecule activity|GO:0016248,channel inhibitor activity|GO:0016247,channel regulator activity|GO:0030234,enzyme regulator activity|GO:0042802,identical protein binding|…	bta04144,Endocytosis|bta05205,Proteoglycans in cancer|bta05100,Bacterial invasion of epithelial cells|bta05416,Viral myocarditis|bta04510,Focal adhesion	http://www.uniprot.org/uniprot/P79132	False
Q29RK2	9.7147	3.28017	Q29RK2	PC	GO:0016043,cellular component organization|GO:0022607,cellular component assembly|GO:0009892,negative regulation of metabolic process|GO:0019222,regulation of metabolic process|GO:1902188,positive regulation of viral release from host cell|GO:1902186,regulation of viral release from host cell|GO:0019068,virion assembly|GO:0019752,carboxylic acid metabolic process|GO:0043436,oxoacid metabolic proc…	GO:0044464,cell part|GO:0031974,membrane-enclosed lumen|GO:0031975,envelope|GO:0043229,intracellular organelle|GO:0043227,membrane-bounded organelle|GO:0043226,organelle|GO:0005737,cytoplasm|GO:0031090,organelle membrane|GO:0070013,intracellular organelle lumen|GO:0016020,membrane|GO:0044444,cytoplasmic part|GO:0005739,mitochondrion|GO:0005759,mitochondrial matrix|GO:0031967,organelle envelope|GO…	GO:0035639,purine ribonucleoside triphosphate binding|GO:0009374,biotin binding|GO:0016885,ligase activity, forming carbon-carbon bonds|GO:0005488,binding|GO:0003676,nucleic acid binding|GO:0003677,DNA binding|GO:0043167,ion binding|GO:1901363,heterocyclic compound binding|GO:1901265,nucleoside phosphate binding|GO:0001882,nucleoside binding|GO:1901681,sulfur compound binding|GO:0043169,cation bi…	bta01200,Carbon metabolism|bta00620,Pyruvate metabolism|bta01230,Biosynthesis of amino acids|bta01100,Metabolic pathways|bta00020,Citrate cycle (TCA cycle)	http://www.uniprot.org/uniprot/Q29RK2	False
P35071	10.4233	3.38174	P35071	CFTR	GO:0048468,cell development|GO:0048469,cell maturation|GO:0006820,anion transport|GO:0006821,chloride transport|GO:0098771,inorganic ion homeostasis|GO:0060081,membrane hyperpolarization|GO:0051716,cellular response to stimulus|GO:0000003,reproduction|GO:0048869,cellular developmental process|GO:0048515,spermatid differentiation|GO:0045852,pH elevation|GO:0015711,organic anion transport|GO:000728…	GO:0034707,chloride channel complex|GO:0043229,intracellular organelle|GO:0071944,cell periphery|GO:0034702,ion channel complex|GO:0005622,intracellular|GO:0043227,membrane-bounded organelle|GO:0043226,organelle|GO:0031224,intrinsic component of membrane|GO:0010008,endosome membrane|GO:0005737,cytoplasm|GO:0031090,organelle membrane|GO:0016021,integral component of membrane|GO:0016020,membrane|GO…	GO:0005260,intracellular ATPase-gated chloride channel activity|GO:0035639,purine ribonucleoside triphosphate binding|GO:0005488,binding|GO:0016887,ATPase activity|GO:0017081,chloride channel regulator activity|GO:0098772,molecular function regulator|GO:1901363,heterocyclic compound binding|GO:0001883,purine nucleoside binding|GO:0001882,nucleoside binding|GO:0043168,anion binding|GO:0042626,ATPa…	bta04976,Bile secretion|bta04971,Gastric acid secretion|bta04972,Pancreatic secretion|bta04152,AMPK signaling pathway|bta02010,ABC transporters|bta04024,cAMP signaling pathway	http://www.uniprot.org/uniprot/P35071	False
P21282	11.801	3.56084	P21282	ATP6V1C1	GO:1902600,hydrogen ion transmembrane transport|GO:0044699,single-organism process|GO:0015992,proton transport|GO:0015991,ATP hydrolysis coupled proton transport|GO:0055085,transmembrane transport|GO:0098662,inorganic cation transmembrane transport|GO:0006810,transport|GO:0098660,inorganic ion transmembrane transport|GO:0015672,monovalent inorganic cation transport|GO:0006818,hydrogen transport|G…	GO:0000323,lytic vacuole|GO:0043229,intracellular organelle|GO:0071944,cell periphery|GO:0031988,membrane-bounded vesicle|GO:0043227,membrane-bounded organelle|GO:0043226,organelle|GO:0005737,cytoplasm|GO:0033178,proton-transporting two-sector ATPase complex, catalytic domain|GO:0031982,vesicle|GO:0098796,membrane protein complex|GO:0005773,vacuole|GO:0098805,whole membrane|GO:0016020,membrane|GO…	GO:0036442,hydrogen-exporting ATPase activity|GO:0016887,ATPase activity|GO:0042625,ATPase coupled ion transmembrane transporter activity|GO:0042626,ATPase activity, coupled to transmembrane movement of substances|GO:0016820,hydrolase activity, acting on acid anhydrides, catalyzing transmembrane movement of substances|GO:0042623,ATPase activity, coupled|GO:0015077,monovalent inorganic cation tran…	bta05323,Rheumatoid arthritis|bta04721,Synaptic vesicle cycle|bta04145,Phagosome|bta04966,Collecting duct acid secretion|bta01100,Metabolic pathways|bta00190,Oxidative phosphorylation	http://www.uniprot.org/uniprot/P21282	False
P41976	13.6516	3.771	P41976	SOD2	GO:0044238,primary metabolic process|GO:0009593,detection of chemical stimulus|GO:0080090,regulation of primary metabolic process|GO:0019222,regulation of metabolic process|GO:0048468,cell development|GO:0048678,response to axon injury|GO:0007610,behavior|GO:0048773,erythrophore differentiation|GO:0072359,circulatory system development|GO:0072358,cardiovascular system development|GO:0007165,signa…	GO:0044464,cell part|GO:0031974,membrane-enclosed lumen|GO:0031975,envelope|GO:0043229,intracellular organelle|GO:0043227,membrane-bounded organelle|GO:0043226,organelle|GO:0005737,cytoplasm|GO:0031090,organelle membrane|GO:0070013,intracellular organelle lumen|GO:0043209,myelin sheath|GO:0016020,membrane|GO:0044444,cytoplasmic part|GO:0005739,mitochondrion|GO:0005759,mitochondrial matrix|GO:0031…	GO:0016721,oxidoreductase activity, acting on superoxide radicals as acceptor|GO:0046914,transition metal ion binding|GO:0043169,cation binding|GO:0016209,antioxidant activity|GO:0030145,manganese ion binding|GO:0043167,ion binding|GO:0003824,catalytic activity|GO:0005488,binding|GO:0004784,superoxide dismutase activity|GO:0046872,metal ion binding|GO:0016491,oxidoreductase activity	bta04211,Longevity regulating pathway|bta04146,Peroxisome|bta04213,Longevity regulating pathway - multiple species|bta05016,Huntington disease|bta04068,FoxO signaling pathway	http://www.uniprot.org/uniprot/P41976	False
P28800	19.7778	4.30581	P28800	SERPINF2	GO:0044238,primary metabolic process|GO:0019220,regulation of phosphate metabolic process|GO:0080090,regulation of primary metabolic process|GO:0019222,regulation of metabolic process|GO:0031639,plasminogen activation|GO:0048585,negative regulation of response to stimulus|GO:0048584,positive regulation of response to stimulus|GO:0048583,regulation of response to stimulus|GO:0031638,zymogen activa…	GO:0043234,protein complex|GO:0043230,extracellular organelle|GO:0031982,vesicle|GO:0044421,extracellular region part|GO:0043227,membrane-bounded organelle|GO:0009986,cell surface|GO:0044464,cell part|GO:0005623,cell|GO:0031988,membrane-bounded vesicle|GO:0005577,fibrinogen complex|GO:0005576,extracellular region|GO:0005615,extracellular space|GO:0072562,blood microparticle|GO:0032991,macromolecu…	GO:0005488,binding|GO:0004866,endopeptidase inhibitor activity|GO:0046983,protein dimerization activity|GO:0061135,endopeptidase regulator activity|GO:0061134,peptidase regulator activity|GO:0019899,enzyme binding|GO:0002020,protease binding|GO:0005515,protein binding|GO:0030414,peptidase inhibitor activity|GO:0004867,serine-type endopeptidase inhibitor activity|GO:0004857,enzyme inhibitor activi…	bta04610,Complement and coagulation cascades	http://www.uniprot.org/uniprot/P28800	False
P81282	20.4173	4.35172	P81282	VCAN	GO:0007155,cell adhesion|GO:0022610,biological adhesion|GO:0032502,developmental process|GO:0032501,multicellular organismal process|GO:0044707,single-multicellular organism process|GO:0007399,nervous system development|GO:0048856,anatomical structure development|GO:0044767,single-organism developmental process|GO:0001501,skeletal system development|GO:0048731,system development|GO:0007275,multic…	GO:0044421,extracellular region part|GO:0005576,extracellular region|GO:0005578,proteinaceous extracellular matrix|GO:0031012,extracellular matrix	GO:0043169,cation binding|GO:0005540,hyaluronic acid binding|GO:0030246,carbohydrate binding|GO:0043167,ion binding|GO:0005539,glycosaminoglycan binding|GO:0097367,carbohydrate derivative binding|GO:0005509,calcium ion binding|GO:0046872,metal ion binding|GO:0005488,binding|GO:0043168,anion binding|GO:0005201,extracellular matrix structural constituent|GO:0031406,carboxylic acid binding|GO:000519…	bta04514,Cell adhesion molecules	http://www.uniprot.org/uniprot/P81282	False
Q5EAC7	44.4479	5.47404	Q5EAC7	CIAPIN1	GO:0032502,developmental process|GO:0022607,cellular component assembly|GO:0008219,cell death|GO:0010941,regulation of cell death|GO:0042981,regulation of apoptotic process|GO:0007275,multicellular organism development|GO:0044699,single-organism process|GO:0016043,cellular component organization|GO:0050789,regulation of biological process|GO:0043067,regulation of programmed cell death|GO:0048513,…	GO:0031970,organelle envelope lumen|GO:0031974,membrane-enclosed lumen|GO:0031975,envelope|GO:0043229,intracellular organelle|GO:0043228,non-membrane-bounded organelle|GO:0043227,membrane-bounded organelle|GO:0043226,organelle|GO:0005737,cytoplasm|GO:0031981,nuclear lumen|GO:0005730,nucleolus|GO:0005634,nucleus|GO:0044444,cytoplasmic part|GO:0005739,mitochondrion|GO:0005654,nucleoplasm|GO:0005758…	GO:0043169,cation binding|GO:0051540,metal cluster binding|GO:0051536,iron-sulfur cluster binding|GO:0051537,2 iron, 2 sulfur cluster binding|GO:0043167,ion binding|GO:0005488,binding|GO:0046872,metal ion binding|GO:0009055,electron carrier activity		http://www.uniprot.org/uniprot/Q5EAC7	False
P79208	79.6349	6.31533	P79208	P79208					http://www.uniprot.org/uniprot/P79208	False
