# Supplementary material for: A Comparative Proteomic Analysis to Explore the Influencing Factors on Endometritis Using LC-MS/MS
Source: Int J Mol Sci. 2023 Jun 12;24(12):10018. doi: 10.3390/ijms241210018 (PMC10298677; doi:10.3390/ijms241210018)
Supplement: Supplementary file 1 [file ijms-24-10018-s001.zip › Supplementary File S2.Kegg passway.xlsx]

## Sheet: Tablib Dataset
Pathway Name	Pathway ID	Pvalue	Pvalue_adjusted	Genes	Count	Pop Hit	List_Total	Background Genes	URL	First class	Secondary class
Metabolic pathways	bta01100	2.1e-10	4.17e-08	ASNS|0.179545455;HIBADH|0.268800671;B4GALT1|0.34517673;PHGDH|0.354578755;NT5C2|0.510832681;TYMS|0.51477206;CBR1|0.56960454;GMPPB|0.572558396;FDPS|0.635103434;NDUFA9|1.505954825;MDH2|1.517492049;PPT1|1.564523925;NDUFB9|1.572295806;LAP3|1.651408451;PSPH|1.655970542;MTAP|1.681362725;PCCB|1.684845776;NDUFS1|1.716870194;ATP5C1|1.746492986;ATP5A1|1.76167979;ECHS1|1.765601966;GLB1|1.787102892;SPR|1.7917…	69	1543	190	8888	http://www.kegg.jp/kegg-bin/show_pathway?bta01100/bta:514209%09blue/bta:512002%09blue/bta:281781%09blue/bta:505103%09blue/bta:281951%09blue/bta:507631%09blue/bta:515946%09blue/bta:514161%09blue/bta:281156%09blue/bta:404188%09red/bta:281306%09red/bta:281421%09red/bta:327660%09red/bta:781648%09red/bta:533630%09red/bta:782907%09red/bta:515902%09red/bta:288380%09red/bta:327668%09red/bta:282578%09red/…	Metabolism	Global and overview maps
Carbon metabolism	bta01200	2.08e-09	2.07e-07	PHGDH|0.354578755;MDH2|1.517492049;PSPH|1.655970542;PCCB|1.684845776;ECHS1|1.765601966;IDH3G|1.82278481;DLST|1.842777778;SUCLA2|1.906841339;TALDO1|1.978313253;SUCLG1|2.002250985;ACADS|2.090886454;ACO1|2.404145078;ESD|2.65625;ACADM|2.957278481;PFKL|4.634437086;PC|9.714701601	16	114	190	8888	http://www.kegg.jp/kegg-bin/show_pathway?bta01200/bta:505103%09blue/bta:281306%09red/bta:533630%09red/bta:515902%09red/bta:281748%09red/bta:614145%09red/bta:506888%09red/bta:511090%09red/bta:513453%09red/bta:509983%09red/bta:511222%09red/bta:512995%09red/bta:535653%09red/bta:505968%09red/bta:508683%09red/bta:338471%09red	Metabolism	Global and overview maps
Oxidative phosphorylation	bta00190	6.21e-09	4.12e-07	NDUFA9|1.505954825;NDUFB9|1.572295806;NDUFS1|1.716870194;ATP5C1|1.746492986;ATP5A1|1.76167979;COX4I1|1.952303523;UQCRFS1|1.966666667;NDUFS2|2.179504354;MT-CYB|2.19022839;NDUFA2|2.468722467;ATP5E|2.864598025;CYC1|3.362304688;ATP6V1H|3.470727848;ATP5F1|3.657575758;NDUFA6|3.830254042;UQCR10|3.879598662;ATP6V1C1|11.80104712	17	140	190	8888	http://www.kegg.jp/kegg-bin/show_pathway?bta00190/bta:404188%09red/bta:327660%09red/bta:288380%09red/bta:327668%09red/bta:282578%09red/bta:281090%09red/bta:287020%09red/bta:327697%09red/bta:3283889%09red/bta:327698%09red/bta:100335469%09red/bta:512500%09red/bta:282657%09red/bta:282701%09red/bta:327670%09red/bta:616109%09red/bta:338089%09red	Metabolism	Energy metabolism
Citrate cycle (TCA cycle)	bta00020	2.45e-06	0.000122	MDH2|1.517492049;IDH3G|1.82278481;DLST|1.842777778;SUCLA2|1.906841339;SUCLG1|2.002250985;ACO1|2.404145078;PC|9.714701601	7	30	190	8888	http://www.kegg.jp/kegg-bin/show_pathway?bta00020/bta:281306%09red/bta:614145%09red/bta:506888%09red/bta:511090%09red/bta:509983%09red/bta:512995%09red/bta:338471%09red	Metabolism	Carbohydrate metabolism
Non-alcoholic fatty liver disease	bta04932	3.18e-05	0.00126	ADIPOQ|0.484244373;NDUFA9|1.505954825;NDUFB9|1.572295806;NDUFS1|1.716870194;COX4I1|1.952303523;UQCRFS1|1.966666667;NDUFS2|2.179504354;MT-CYB|2.19022839;PRKAG1|2.41295306;NDUFA2|2.468722467;CYC1|3.362304688;NDUFA6|3.830254042;UQCR10|3.879598662	13	158	190	8888	http://www.kegg.jp/kegg-bin/show_pathway?bta04932/bta:282865%09blue/bta:404188%09red/bta:327660%09red/bta:288380%09red/bta:281090%09red/bta:287020%09red/bta:327697%09red/bta:3283889%09red/bta:282324%09red/bta:327698%09red/bta:512500%09red/bta:327670%09red/bta:616109%09red	Human Diseases	Endocrine and metabolic disease
Galactose metabolism	bta00052	4.16e-05	0.0013	B4GALT1|0.34517673;GLB1|1.787102892;GALE|1.866137266;GALK1|2.512337662;UGP2|2.994052676;PFKL|4.634437086	6	31	190	8888	http://www.kegg.jp/kegg-bin/show_pathway?bta00052/bta:281781%09blue/bta:507188%09red/bta:523154%09red/bta:530855%09red/bta:281565%09red/bta:508683%09red	Metabolism	Carbohydrate metabolism
Parkinson disease	bta05012	4.56e-05	0.0013	VDAC3|0.239638768;UBE2L3|0.609026128;NDUFA9|1.505954825;NDUFB9|1.572295806;NDUFS1|1.716870194;ATP5C1|1.746492986;ATP5A1|1.76167979;COX4I1|1.952303523;UQCRFS1|1.966666667;NDUFS2|2.179504354;MT-CYB|2.19022839;NDUFA2|2.468722467;ATP5E|2.864598025;CYC1|3.362304688;ATP5F1|3.657575758;NDUFA6|3.830254042;UQCR10|3.879598662	17	263	190	8888	http://www.kegg.jp/kegg-bin/show_pathway?bta05012/bta:282716%09blue/bta:767894%09blue/bta:404188%09red/bta:327660%09red/bta:288380%09red/bta:327668%09red/bta:282578%09red/bta:281090%09red/bta:287020%09red/bta:327697%09red/bta:3283889%09red/bta:327698%09red/bta:100335469%09red/bta:512500%09red/bta:282701%09red/bta:327670%09red/bta:616109%09red	Human Diseases	Neurodegenerative disease
Lysosome	bta04142	0.000124	0.0031	PPT1|1.564523925;CTSC|1.768854065;GLB1|1.787102892;M6PR|1.900669068;NAGA|1.96761658;CTSZ|1.975927783;HEXA|2.007348785;CTSH|2.319884726;CTSA|2.44701087;GBA|2.650176678;ATP6V1H|3.470727848	11	133	190	8888	http://www.kegg.jp/kegg-bin/show_pathway?bta04142/bta:281421%09red/bta:352958%09red/bta:507188%09red/bta:281291%09red/bta:533357%09red/bta:404187%09red/bta:504468%09red/bta:510524%09red/bta:518169%09red/bta:537087%09red/bta:282657%09red	Cellular Processes	Transport and catabolism
Huntington disease	bta05016	0.000157	0.00338	VDAC3|0.239638768;NDUFA9|1.505954825;NDUFB9|1.572295806;NDUFS1|1.716870194;ATP5C1|1.746492986;ATP5A1|1.76167979;COX4I1|1.952303523;UQCRFS1|1.966666667;NDUFS2|2.179504354;MT-CYB|2.19022839;NDUFA2|2.468722467;AP2M1|2.59527439;ATP5E|2.864598025;CYC1|3.362304688;ATP5F1|3.657575758;NDUFA6|3.830254042;UQCR10|3.879598662;SOD2|13.65158371	18	319	190	8888	http://www.kegg.jp/kegg-bin/show_pathway?bta05016/bta:282716%09blue/bta:404188%09red/bta:327660%09red/bta:288380%09red/bta:327668%09red/bta:282578%09red/bta:281090%09red/bta:287020%09red/bta:327697%09red/bta:3283889%09red/bta:327698%09red/bta:517446%09red/bta:100335469%09red/bta:512500%09red/bta:282701%09red/bta:327670%09red/bta:616109%09red/bta:104973000%09red	Human Diseases	Neurodegenerative disease
Biosynthesis of amino acids	bta01230	0.00017	0.00338	PHGDH|0.354578755;PSPH|1.655970542;IDH3G|1.82278481;TALDO1|1.978313253;ACO1|2.404145078;ASS1|3.272815534;PFKL|4.634437086;PC|9.714701601	8	74	190	8888	http://www.kegg.jp/kegg-bin/show_pathway?bta01230/bta:505103%09blue/bta:533630%09red/bta:614145%09red/bta:513453%09red/bta:512995%09red/bta:280726%09red/bta:508683%09red/bta:338471%09red	Metabolism	Global and overview maps
Propanoate metabolism	bta00640	0.000618	0.0112	PCCB|1.684845776;ECHS1|1.765601966;SUCLA2|1.906841339;SUCLG1|2.002250985;ACADM|2.957278481	5	33	190	8888	http://www.kegg.jp/kegg-bin/show_pathway?bta00640/bta:515902%09red/bta:281748%09red/bta:511090%09red/bta:509983%09red/bta:505968%09red	Metabolism	Carbohydrate metabolism
Amino sugar and nucleotide sugar metabolism	bta00520	0.000714	0.0118	GMPPB|0.572558396;CYB5R3|1.613132209;GALE|1.866137266;HEXA|2.007348785;GALK1|2.512337662;UGP2|2.994052676	6	51	190	8888	http://www.kegg.jp/kegg-bin/show_pathway?bta00520/bta:514161%09blue/bta:515773%09red/bta:523154%09red/bta:504468%09red/bta:530855%09red/bta:281565%09red	Metabolism	Carbohydrate metabolism
Bacterial invasion of epithelial cells	bta05100	0.000904	0.0138	ARPC3|1.535866781;CTNNA1|1.592778793;ARPC1B|1.617931034;DNM2|1.636965152;SEPT11|1.898333333;ARPC1A|5.522088353;CAV1|9.575903614	7	73	190	8888	http://www.kegg.jp/kegg-bin/show_pathway?bta05100/bta:506596%09red/bta:526848%09red/bta:326600%09red/bta:511691%09red/bta:535746%09red/bta:508402%09red/bta:281040%09red	Human Diseases	Infectious disease: bacterial
Other glycan degradation	bta00511	0.0013	0.0185	GLB1|1.787102892;FUCA1|1.859014348;HEXA|2.007348785;GBA|2.650176678	4	23	190	8888	http://www.kegg.jp/kegg-bin/show_pathway?bta00511/bta:507188%09red/bta:509522%09red/bta:504468%09red/bta:537087%09red	Metabolism	Glycan biosynthesis and metabolism
Alzheimer disease	bta05010	0.00147	0.0194	ATP2A1|0.647152984;NDUFA9|1.505954825;NDUFB9|1.572295806;NDUFS1|1.716870194;ATP5C1|1.746492986;ATP5A1|1.76167979;COX4I1|1.952303523;UQCRFS1|1.966666667;NDUFS2|2.179504354;MT-CYB|2.19022839;NDUFA2|2.468722467;ATP5E|2.864598025;CYC1|3.362304688;ATP5F1|3.657575758;NDUFA6|3.830254042;UQCR10|3.879598662;PPP3CA|4.955414013;CDK5|6.038167939	18	385	190	8888	http://www.kegg.jp/kegg-bin/show_pathway?bta05010/bta:518117%09blue/bta:404188%09red/bta:327660%09red/bta:288380%09red/bta:327668%09red/bta:282578%09red/bta:281090%09red/bta:287020%09red/bta:327697%09red/bta:3283889%09red/bta:327698%09red/bta:100335469%09red/bta:512500%09red/bta:282701%09red/bta:327670%09red/bta:616109%09red/bta:286852%09red/bta:281066%09red	Human Diseases	Neurodegenerative disease
Endocytosis	bta04144	0.00243	0.0302	CHMP3|0.390796932;ARPC3|1.535866781;ARPC1B|1.617931034;DNM2|1.636965152;SNX3|1.642411642;VPS29|1.655864902;HSPA1L|1.759587021;IST1|2.16874351;VPS26A|2.254614895;EHD1|2.473377097;AP2M1|2.59527439;ARPC1A|5.522088353;CAV1|9.575903614	13	247	190	8888	http://www.kegg.jp/kegg-bin/show_pathway?bta04144/bta:507722%09blue/bta:506596%09red/bta:326600%09red/bta:511691%09red/bta:528265%09red/bta:513840%09red/bta:540190%09red/bta:508900%09red/bta:510574%09red/bta:511908%09red/bta:517446%09red/bta:508402%09red/bta:281040%09red	Cellular Processes	Transport and catabolism
Proteasome	bta03050	0.00314	0.0367	PSMB6|0.472518623;PSMB1|1.61038961;PSME2|1.917800118;PSMA2|2.151002506;PSMA3|8.817987152	5	47	190	8888	http://www.kegg.jp/kegg-bin/show_pathway?bta03050/bta:510069%09blue/bta:514237%09red/bta:509857%09red/bta:539141%09red/bta:505176%09red	Genetic Information Processing	Folding, sorting and degradation
Valine, leucine and isoleucine degradation	bta00280	0.00449	0.0496	HIBADH|0.268800671;PCCB|1.684845776;ECHS1|1.765601966;ACADS|2.090886454;ACADM|2.957278481	5	51	190	8888	http://www.kegg.jp/kegg-bin/show_pathway?bta00280/bta:512002%09blue/bta:515902%09red/bta:281748%09red/bta:511222%09red/bta:505968%09red	Metabolism	Amino acid metabolism
Fatty acid metabolism	bta01212	0.00776	0.0813	PPT1|1.564523925;ECHS1|1.765601966;ACADS|2.090886454;ACADM|2.957278481;ACADVL|3.32	5	58	190	8888	http://www.kegg.jp/kegg-bin/show_pathway?bta01212/bta:281421%09red/bta:281748%09red/bta:511222%09red/bta:505968%09red/bta:282130%09red	Metabolism	Global and overview maps
Alanine, aspartate and glutamate metabolism	bta00250	0.00847	0.0842	ASNS|0.179545455;ALDH4A1|1.891944042;ADSS|2.481641469;ASS1|3.272815534	4	38	190	8888	http://www.kegg.jp/kegg-bin/show_pathway?bta00250/bta:514209%09blue/bta:100126042%09red/bta:522529%09red/bta:280726%09red	Metabolism	Amino acid metabolism
Ribosome	bta03010	0.00953	0.0903	RPLP2|0.268992248;RPLP1|0.613949356;RPS12|0.640575916;RPS10|0.668586513;RPL32|1.798806941;RPL39|1.887176665;RPL35|2.095701541;RPL29|2.211212516;RPL19|3.449174631	9	167	190	8888	http://www.kegg.jp/kegg-bin/show_pathway?bta03010/bta:286853%09blue/bta:533285%09blue/bta:326582%09blue/bta:540965%09blue/bta:615556%09red/bta:101902490%09red/bta:515534%09red/bta:507270%09red/bta:510615%09red	Genetic Information Processing	Translation
Phagosome	bta04145	0.0114	0.103	TUBB2B|0.542051647;TUBB6|0.568917197;TUBA1D|1.825688073;M6PR|1.900669068;SEC61A1|2.533647376;THBS1|2.669291339;THBS2|3.082466568;ATP6V1H|3.470727848;ATP6V1C1|11.80104712	9	172	190	8888	http://www.kegg.jp/kegg-bin/show_pathway?bta04145/bta:281555%09blue/bta:534206%09blue/bta:535605%09red/bta:281291%09red/bta:505064%09red/bta:281530%09red/bta:338092%09red/bta:282657%09red/bta:338089%09red	Cellular Processes	Transport and catabolism
Fatty acid degradation	bta00071	0.012	0.104	ECHS1|1.765601966;ACADS|2.090886454;ACADM|2.957278481;ACADVL|3.32	4	42	190	8888	http://www.kegg.jp/kegg-bin/show_pathway?bta00071/bta:281748%09red/bta:511222%09red/bta:505968%09red/bta:282130%09red	Metabolism	Lipid metabolism
Complement and coagulation cascades	bta04610	0.0145	0.12	SERPINE1|0.179057004;KNG1|0.262702946;SERPINA1|0.409731396;SERPINC1|0.529862175;A2M|0.559506173;SERPINF2|19.77777778	6	93	190	8888	http://www.kegg.jp/kegg-bin/show_pathway?bta04610/bta:281375%09blue/bta:280833%09blue/bta:280699%09blue/bta:540261%09blue/bta:513856%09blue/bta:282522%09red	Organismal Systems	Immune system
Butanoate metabolism	bta00650	0.0213	0.169	ECHS1|1.765601966;BDH1|1.825495751;ACADS|2.090886454	3	28	190	8888	http://www.kegg.jp/kegg-bin/show_pathway?bta00650/bta:281748%09red/bta:534090%09red/bta:511222%09red	Metabolism	Carbohydrate metabolism
Glyoxylate and dicarboxylate metabolism	bta00630	0.0256	0.196	MDH2|1.517492049;PCCB|1.684845776;ACO1|2.404145078	3	30	190	8888	http://www.kegg.jp/kegg-bin/show_pathway?bta00630/bta:281306%09red/bta:515902%09red/bta:512995%09red	Metabolism	Carbohydrate metabolism
Starch and sucrose metabolism	bta00500	0.0303	0.223	GYS1|0.399051823;UGP2|2.994052676;PYGB|3.843439912	3	32	190	8888	http://www.kegg.jp/kegg-bin/show_pathway?bta00500/bta:786335%09blue/bta:281565%09red/bta:505560%09red	Metabolism	Carbohydrate metabolism
DNA replication	bta03030	0.041	0.291	MCM6|0.293342955;MCM7|0.404378284;PCNA|0.443657698	3	36	190	8888	http://www.kegg.jp/kegg-bin/show_pathway?bta03030/bta:517812%09blue/bta:539924%09blue/bta:515499%09blue	Genetic Information Processing	Replication and repair
Glycosphingolipid biosynthesis - ganglio series	bta00604	0.0448	0.299	GLB1|1.787102892;HEXA|2.007348785	2	16	190	8888	http://www.kegg.jp/kegg-bin/show_pathway?bta00604/bta:507188%09red/bta:504468%09red	Metabolism	Glycan biosynthesis and metabolism
Cardiac muscle contraction	bta04260	0.0451	0.299	COX4I1|1.952303523;UQCRFS1|1.966666667;MT-CYB|2.19022839;CYC1|3.362304688;UQCR10|3.879598662	5	91	190	8888	http://www.kegg.jp/kegg-bin/show_pathway?bta04260/bta:281090%09red/bta:287020%09red/bta:3283889%09red/bta:512500%09red/bta:616109%09red	Organismal Systems	Circulatory system
Platelet activation	bta04611	0.0465	0.299	COL1A1|0.124240299;COL1A2|0.230965547;PPP1CA|1.673449132;PLA2G4A|2.223906706;ROCK2|2.444364162;STIM1|4.476678043	6	122	190	8888	http://www.kegg.jp/kegg-bin/show_pathway?bta04611/bta:282187%09blue/bta:282188%09blue/bta:516175%09red/bta:525072%09red/bta:282041%09red/bta:534816%09red	Organismal Systems	Immune system
Cell cycle	bta04110	0.0481	0.299	MCM6|0.293342955;SMC3|0.384376143;MCM7|0.404378284;PCNA|0.443657698;YWHAE|1.554170662;SKP1|2.436332767	6	123	190	8888	http://www.kegg.jp/kegg-bin/show_pathway?bta04110/bta:517812%09blue/bta:281729%09blue/bta:539924%09blue/bta:515499%09blue/bta:282125%09red/bta:615427%09red	Cellular Processes	Cell growth and death
Glycosphingolipid biosynthesis - globo and isoglobo series	bta00603	0.0501	0.302	NAGA|1.96761658;HEXA|2.007348785	2	17	190	8888	http://www.kegg.jp/kegg-bin/show_pathway?bta00603/bta:533357%09red/bta:504468%09red	Metabolism	Glycan biosynthesis and metabolism
Lysine degradation	bta00310	0.0523	0.306	COLGALT1|0.445269742;PLOD1|0.547169811;ECHS1|1.765601966;DLST|1.842777778	4	66	190	8888	http://www.kegg.jp/kegg-bin/show_pathway?bta00310/bta:513167%09blue/bta:281409%09blue/bta:281748%09red/bta:506888%09red	Metabolism	Amino acid metabolism
One carbon pool by folate	bta00670	0.0556	0.316	TYMS|0.51477206;GART|3.819506726	2	18	190	8888	http://www.kegg.jp/kegg-bin/show_pathway?bta00670/bta:507631%09blue/bta:281183%09red	Metabolism	Metabolism of cofactors and vitamins
2-Oxocarboxylic acid metabolism	bta01210	0.0613	0.339	IDH3G|1.82278481;ACO1|2.404145078	2	19	190	8888	http://www.kegg.jp/kegg-bin/show_pathway?bta01210/bta:614145%09red/bta:512995%09red	Metabolism	Global and overview maps
Purine metabolism	bta00230	0.0692	0.362	NT5C2|0.510832681;POLR3A|2.044025157;ADSS|2.481641469;AK1|2.885572139;GUK1|2.927595628;GART|3.819506726	6	135	190	8888	http://www.kegg.jp/kegg-bin/show_pathway?bta00230/bta:281951%09blue/bta:540308%09red/bta:522529%09red/bta:280715%09red/bta:281217%09red/bta:281183%09red	Metabolism	Nucleotide metabolism
Glucagon signaling pathway	bta04922	0.0695	0.362	GYS1|0.399051823;SLC2A1|1.866320265;PRKAG1|2.41295306;PYGB|3.843439912;PPP3CA|4.955414013	5	103	190	8888	http://www.kegg.jp/kegg-bin/show_pathway?bta04922/bta:786335%09blue/bta:282356%09red/bta:282324%09red/bta:505560%09red/bta:286852%09red	Organismal Systems	Endocrine system
Other types of O-glycan biosynthesis	bta00514	0.071	0.362	B4GALT1|0.34517673;COLGALT1|0.445269742;EOGT|6.057177616	3	45	190	8888	http://www.kegg.jp/kegg-bin/show_pathway?bta00514/bta:281781%09blue/bta:513167%09blue/bta:508782%09red	Metabolism	Glycan biosynthesis and metabolism
Glycosaminoglycan degradation	bta00531	0.0794	0.395	GLB1|1.787102892;HEXA|2.007348785	2	22	190	8888	http://www.kegg.jp/kegg-bin/show_pathway?bta00531/bta:507188%09red/bta:504468%09red	Metabolism	Glycan biosynthesis and metabolism
Regulation of actin cytoskeleton	bta04810	0.0828	0.402	BAIAP2|0.423744127;EZR|0.643835616;ARPC3|1.535866781;ARPC1B|1.617931034;PPP1CA|1.673449132;ROCK2|2.444364162;ARPC1A|5.522088353;FGF2|6.174351585	8	211	190	8888	http://www.kegg.jp/kegg-bin/show_pathway?bta04810/bta:507837%09blue/bta:281574%09blue/bta:506596%09red/bta:326600%09red/bta:516175%09red/bta:282041%09red/bta:508402%09red/bta:281161%09red	Cellular Processes	Cell motility
Insulin resistance	bta04931	0.0865	0.41	GYS1|0.399051823;PPP1CA|1.673449132;SLC2A1|1.866320265;PRKAG1|2.41295306;PYGB|3.843439912	5	110	190	8888	http://www.kegg.jp/kegg-bin/show_pathway?bta04931/bta:786335%09blue/bta:516175%09red/bta:282356%09red/bta:282324%09red/bta:505560%09red	Human Diseases	Endocrine and metabolic disease
Synaptic vesicle cycle	bta04721	0.0885	0.41	DNM2|1.636965152;AP2M1|2.59527439;ATP6V1H|3.470727848;ATP6V1C1|11.80104712	4	79	190	8888	http://www.kegg.jp/kegg-bin/show_pathway?bta04721/bta:511691%09red/bta:517446%09red/bta:282657%09red/bta:338089%09red	Organismal Systems	Nervous system
Cysteine and methionine metabolism	bta00270	0.0909	0.411	MDH2|1.517492049;MTAP|1.681362725;DNMT1|2.125809436	3	50	190	8888	http://www.kegg.jp/kegg-bin/show_pathway?bta00270/bta:281306%09red/bta:782907%09red/bta:281119%09red	Metabolism	Amino acid metabolism
RNA transport	bta03013	0.0952	0.421	PHAX|0.327898255;EIF3G|0.354322305;PRMT5|0.518570288;EIF3D|0.62398374;EIF3B|0.652353617;EIF4A1|1.610687023;EIF3I|2.48503937	7	182	190	8888	http://www.kegg.jp/kegg-bin/show_pathway?bta03013/bta:507478%09blue/bta:615695%09blue/bta:515594%09blue/bta:515226%09blue/bta:789999%09blue/bta:504958%09red/bta:521747%09red	Genetic Information Processing	Translation
PPAR signaling pathway	bta03320	0.102	0.439	APOA1|0.304976217;ADIPOQ|0.484244373;APOA2|1.888840263;ACADM|2.957278481	4	83	190	8888	http://www.kegg.jp/kegg-bin/show_pathway?bta03320/bta:281631%09blue/bta:282865%09blue/bta:505394%09red/bta:505968%09red	Organismal Systems	Endocrine system
Arachidonic acid metabolism	bta00590	0.105	0.445	CBR1|0.56960454;PLA2G4A|2.223906706;PTGES3|2.476751395;PTGES|5.848447205	4	84	190	8888	http://www.kegg.jp/kegg-bin/show_pathway?bta00590/bta:515946%09blue/bta:525072%09red/bta:493638%09red/bta:282019%09red	Metabolism	Lipid metabolism
Oocyte meiosis	bta04114	0.111	0.461	SMC3|0.384376143;YWHAE|1.554170662;PPP1CA|1.673449132;SKP1|2.436332767;PPP3CA|4.955414013	5	119	190	8888	http://www.kegg.jp/kegg-bin/show_pathway?bta04114/bta:281729%09blue/bta:282125%09red/bta:516175%09red/bta:615427%09red/bta:286852%09red	Cellular Processes	Cell growth and death
Pyrimidine metabolism	bta00240	0.117	0.472	NT5C2|0.510832681;TYMS|0.51477206;POLR3A|2.044025157	3	56	190	8888	http://www.kegg.jp/kegg-bin/show_pathway?bta00240/bta:281951%09blue/bta:507631%09blue/bta:540308%09red	Metabolism	Nucleotide metabolism
Pentose phosphate pathway	bta00030	0.12	0.472	TALDO1|1.978313253;PFKL|4.634437086	2	28	190	8888	http://www.kegg.jp/kegg-bin/show_pathway?bta00030/bta:513453%09red/bta:508683%09red	Metabolism	Carbohydrate metabolism
ECM-receptor interaction	bta04512	0.123	0.472	COL1A1|0.124240299;COL1A2|0.230965547;THBS1|2.669291339;THBS2|3.082466568	4	89	190	8888	http://www.kegg.jp/kegg-bin/show_pathway?bta04512/bta:282187%09blue/bta:282188%09blue/bta:281530%09red/bta:338092%09red	Environmental Information Processing	Signaling molecules and interaction
AMPK signaling pathway	bta04152	0.123	0.472	GYS1|0.399051823;ADIPOQ|0.484244373;PRKAG1|2.41295306;PFKL|4.634437086;CFTR|10.42331288	5	123	190	8888	http://www.kegg.jp/kegg-bin/show_pathway?bta04152/bta:786335%09blue/bta:282865%09blue/bta:282324%09red/bta:508683%09red/bta:281067%09red	Environmental Information Processing	Signal transduction
Fatty acid elongation	bta00062	0.127	0.476	PPT1|1.564523925;ECHS1|1.765601966	2	29	190	8888	http://www.kegg.jp/kegg-bin/show_pathway?bta00062/bta:281421%09red/bta:281748%09red	Metabolism	Lipid metabolism
Focal adhesion	bta04510	0.139	0.503	COL1A1|0.124240299;COL1A2|0.230965547;PPP1CA|1.673449132;ROCK2|2.444364162;THBS1|2.669291339;THBS2|3.082466568;CAV1|9.575903614	7	201	190	8888	http://www.kegg.jp/kegg-bin/show_pathway?bta04510/bta:282187%09blue/bta:282188%09blue/bta:516175%09red/bta:282041%09red/bta:281530%09red/bta:338092%09red/bta:281040%09red	Cellular Processes	Cellular community - eukaryotes
Circadian rhythm	bta04710	0.141	0.503	PRKAG1|2.41295306;SKP1|2.436332767	2	31	190	8888	http://www.kegg.jp/kegg-bin/show_pathway?bta04710/bta:282324%09red/bta:615427%09red	Organismal Systems	Environmental adaptation
Malaria	bta05144	0.141	0.503	HBA|0.44854674;THBS1|2.669291339;THBS2|3.082466568	3	61	190	8888	http://www.kegg.jp/kegg-bin/show_pathway?bta05144/bta:100140149%09blue/bta:281530%09red/bta:338092%09red	Human Diseases	Infectious disease: parasitic
Longevity regulating pathway - multiple species	bta04213	0.146	0.505	HSPA1L|1.759587021;PRKAG1|2.41295306;SOD2|13.65158371	3	62	190	8888	http://www.kegg.jp/kegg-bin/show_pathway?bta04213/bta:540190%09red/bta:282324%09red/bta:104973000%09red	Organismal Systems	Aging
Pentose and glucuronate interconversions	bta00040	0.149	0.505	AKR1A1|2.550340136;UGP2|2.994052676	2	32	190	8888	http://www.kegg.jp/kegg-bin/show_pathway?bta00040/bta:618607%09red/bta:281565%09red	Metabolism	Carbohydrate metabolism
Proteoglycans in cancer	bta05205	0.15	0.505	EZR|0.643835616;PPP1CA|1.673449132;ROCK2|2.444364162;THBS1|2.669291339;DCN|3.452881976;FGF2|6.174351585;CAV1|9.575903614	7	205	190	8888	http://www.kegg.jp/kegg-bin/show_pathway?bta05205/bta:281574%09blue/bta:516175%09red/bta:282041%09red/bta:281530%09red/bta:280760%09red/bta:281161%09red/bta:281040%09red	Human Diseases	Cancer: overview
beta-Alanine metabolism	bta00410	0.164	0.535	ECHS1|1.765601966;ACADM|2.957278481	2	34	190	8888	http://www.kegg.jp/kegg-bin/show_pathway?bta00410/bta:281748%09red/bta:505968%09red	Metabolism	Metabolism of other amino acids
Fructose and mannose metabolism	bta00051	0.164	0.535	GMPPB|0.572558396;PFKL|4.634437086	2	34	190	8888	http://www.kegg.jp/kegg-bin/show_pathway?bta00051/bta:514161%09blue/bta:508683%09red	Metabolism	Carbohydrate metabolism
Central carbon metabolism in cancer	bta05230	0.167	0.536	SLC1A5|0.374908958;SLC2A1|1.866320265;PFKL|4.634437086	3	66	190	8888	http://www.kegg.jp/kegg-bin/show_pathway?bta05230/bta:282355%09blue/bta:282356%09red/bta:508683%09red	Human Diseases	Cancer: overview
Insulin signaling pathway	bta04910	0.18	0.57	PRKAR2A|0.253179341;GYS1|0.399051823;PPP1CA|1.673449132;PRKAG1|2.41295306;PYGB|3.843439912	5	140	190	8888	http://www.kegg.jp/kegg-bin/show_pathway?bta04910/bta:100139910%09blue/bta:786335%09blue/bta:516175%09red/bta:282324%09red/bta:505560%09red	Organismal Systems	Endocrine system
Sulfur metabolism	bta00920	0.194	0.596	ETHE1|1.547567333	1	10	190	8888	http://www.kegg.jp/kegg-bin/show_pathway?bta00920/bta:509150%09red	Metabolism	Energy metabolism
Pyruvate metabolism	bta00620	0.195	0.596	MDH2|1.517492049;PC|9.714701601	2	38	190	8888	http://www.kegg.jp/kegg-bin/show_pathway?bta00620/bta:281306%09red/bta:338471%09red	Metabolism	Carbohydrate metabolism
Adipocytokine signaling pathway	bta04920	0.199	0.601	ADIPOQ|0.484244373;SLC2A1|1.866320265;PRKAG1|2.41295306	3	72	190	8888	http://www.kegg.jp/kegg-bin/show_pathway?bta04920/bta:282865%09blue/bta:282356%09red/bta:282324%09red	Organismal Systems	Endocrine system
Nicotinate and nicotinamide metabolism	bta00760	0.203	0.602	NT5C2|0.510832681;NNT|2.413101604	2	39	190	8888	http://www.kegg.jp/kegg-bin/show_pathway?bta00760/bta:281951%09blue/bta:280878%09red	Metabolism	Metabolism of cofactors and vitamins
Synthesis and degradation of ketone bodies	bta00072	0.212	0.619	BDH1|1.825495751	1	11	190	8888	http://www.kegg.jp/kegg-bin/show_pathway?bta00072/bta:534090%09red	Metabolism	Lipid metabolism
Oxytocin signaling pathway	bta04921	0.229	0.662	PPP1CA|1.673449132;PLA2G4A|2.223906706;PRKAG1|2.41295306;ROCK2|2.444364162;PPP3CA|4.955414013	5	153	190	8888	http://www.kegg.jp/kegg-bin/show_pathway?bta04921/bta:516175%09red/bta:525072%09red/bta:282324%09red/bta:282041%09red/bta:286852%09red	Organismal Systems	Endocrine system
Hippo signaling pathway	bta04390	0.241	0.678	SERPINE1|0.179057004;AFP|0.652207792;YWHAE|1.554170662;CTNNA1|1.592778793;PPP1CA|1.673449132	5	156	190	8888	http://www.kegg.jp/kegg-bin/show_pathway?bta04390/bta:281375%09blue/bta:506011%09blue/bta:282125%09red/bta:526848%09red/bta:516175%09red	Environmental Information Processing	Signal transduction
African trypanosomiasis	bta05143	0.242	0.678	APOA1|0.304976217;HBA|0.44854674	2	44	190	8888	http://www.kegg.jp/kegg-bin/show_pathway?bta05143/bta:281631%09blue/bta:100140149%09blue	Human Diseases	Infectious disease: parasitic
Glycine, serine and threonine metabolism	bta00260	0.25	0.682	PHGDH|0.354578755;PSPH|1.655970542	2	45	190	8888	http://www.kegg.jp/kegg-bin/show_pathway?bta00260/bta:505103%09blue/bta:533630%09red	Metabolism	Amino acid metabolism
Nucleotide excision repair	bta03420	0.25	0.682	PCNA|0.443657698;ERCC8|4.427400468	2	45	190	8888	http://www.kegg.jp/kegg-bin/show_pathway?bta03420/bta:515499%09blue/bta:518857%09red	Genetic Information Processing	Replication and repair
Glycosaminoglycan biosynthesis - keratan sulfate	bta00533	0.261	0.702	B4GALT1|0.34517673	1	14	190	8888	http://www.kegg.jp/kegg-bin/show_pathway?bta00533/bta:281781%09blue	Metabolism	Glycan biosynthesis and metabolism
Arginine and proline metabolism	bta00330	0.282	0.738	LAP3|1.651408451;ALDH4A1|1.891944042	2	49	190	8888	http://www.kegg.jp/kegg-bin/show_pathway?bta00330/bta:781648%09red/bta:100126042%09red	Metabolism	Amino acid metabolism
Vasopressin-regulated water reabsorption	bta04962	0.282	0.738	ARHGDIA|1.616859946;DYNLL1|1.623984711	2	49	190	8888	http://www.kegg.jp/kegg-bin/show_pathway?bta04962/bta:338054%09red/bta:101905447%09red	Organismal Systems	Excretory system
Protein processing in endoplasmic reticulum	bta04141	0.286	0.739	PRKCSH|0.308629611;ERP29|0.5;HSPA1L|1.759587021;SKP1|2.436332767;SEC61A1|2.533647376	5	167	190	8888	http://www.kegg.jp/kegg-bin/show_pathway?bta04141/bta:338067%09blue/bta:613357%09blue/bta:540190%09red/bta:615427%09red/bta:505064%09red	Genetic Information Processing	Folding, sorting and degradation
Sphingolipid metabolism	bta00600	0.29	0.74	GLB1|1.787102892;GBA|2.650176678	2	50	190	8888	http://www.kegg.jp/kegg-bin/show_pathway?bta00600/bta:507188%09red/bta:537087%09red	Metabolism	Lipid metabolism
Endocrine and other factor-regulated calcium reabsorption	bta04961	0.298	0.744	DNM2|1.636965152;AP2M1|2.59527439	2	51	190	8888	http://www.kegg.jp/kegg-bin/show_pathway?bta04961/bta:511691%09red/bta:517446%09red	Organismal Systems	Excretory system
Longevity regulating pathway	bta04211	0.302	0.744	ADIPOQ|0.484244373;PRKAG1|2.41295306;SOD2|13.65158371	3	90	190	8888	http://www.kegg.jp/kegg-bin/show_pathway?bta04211/bta:282865%09blue/bta:282324%09red/bta:104973000%09red	Organismal Systems	Aging
cGMP-PKG signaling pathway	bta04022	0.303	0.744	VDAC3|0.239638768;ATP2A1|0.647152984;PPP1CA|1.673449132;ROCK2|2.444364162;PPP3CA|4.955414013	5	171	190	8888	http://www.kegg.jp/kegg-bin/show_pathway?bta04022/bta:282716%09blue/bta:518117%09blue/bta:516175%09red/bta:282041%09red/bta:286852%09red	Environmental Information Processing	Signal transduction
Ether lipid metabolism	bta00565	0.314	0.749	PLA2G4A|2.223906706;PLD3|2.318297332	2	53	190	8888	http://www.kegg.jp/kegg-bin/show_pathway?bta00565/bta:525072%09red/bta:613932%09red	Metabolism	Lipid metabolism
Gap junction	bta04540	0.314	0.749	TUBB2B|0.542051647;TUBB6|0.568917197;TUBA1D|1.825688073	3	92	190	8888	http://www.kegg.jp/kegg-bin/show_pathway?bta04540/bta:281555%09blue/bta:534206%09blue/bta:535605%09red	Cellular Processes	Cellular community - eukaryotes
TGF-beta signaling pathway	bta04350	0.32	0.749	SKP1|2.436332767;THBS1|2.669291339;DCN|3.452881976	3	93	190	8888	http://www.kegg.jp/kegg-bin/show_pathway?bta04350/bta:615427%09red/bta:281530%09red/bta:280760%09red	Environmental Information Processing	Signal transduction
Fc gamma R-mediated phagocytosis	bta04666	0.32	0.749	ARPC3|1.535866781;ARPC1B|1.617931034;ARPC1A|5.522088353	3	93	190	8888	http://www.kegg.jp/kegg-bin/show_pathway?bta04666/bta:506596%09red/bta:326600%09red/bta:508402%09red	Organismal Systems	Immune system
Mineral absorption	bta04978	0.329	0.762	TF|0.584596273;FTH1|1.985392575	2	55	190	8888	http://www.kegg.jp/kegg-bin/show_pathway?bta04978/bta:280705%09blue/bta:281173%09red	Organismal Systems	Digestive system
mRNA surveillance pathway	bta03015	0.338	0.772	ETF1|0.595944609;PPP1CA|1.673449132;PELO|2.489956958	3	96	190	8888	http://www.kegg.jp/kegg-bin/show_pathway?bta03015/bta:541077%09blue/bta:516175%09red/bta:528728%09red	Genetic Information Processing	Translation
Steroid biosynthesis	bta00100	0.351	0.78	NSDHL|2.428923077	1	20	190	8888	http://www.kegg.jp/kegg-bin/show_pathway?bta00100/bta:616694%09red	Metabolism	Lipid metabolism
Arginine biosynthesis	bta00220	0.351	0.78	ASS1|3.272815534	1	20	190	8888	http://www.kegg.jp/kegg-bin/show_pathway?bta00220/bta:280726%09red	Metabolism	Amino acid metabolism
VEGF signaling pathway	bta04370	0.353	0.78	PLA2G4A|2.223906706;PPP3CA|4.955414013	2	58	190	8888	http://www.kegg.jp/kegg-bin/show_pathway?bta04370/bta:525072%09red/bta:286852%09red	Environmental Information Processing	Signal transduction
Terpenoid backbone biosynthesis	bta00900	0.365	0.791	FDPS|0.635103434	1	21	190	8888	http://www.kegg.jp/kegg-bin/show_pathway?bta00900/bta:281156%09blue	Metabolism	Metabolism of terpenoids and polyketides
Apoptosis	bta04210	0.366	0.791	CTSC|1.768854065;TUBA1D|1.825688073;CTSZ|1.975927783;CTSH|2.319884726	4	143	190	8888	http://www.kegg.jp/kegg-bin/show_pathway?bta04210/bta:352958%09red/bta:535605%09red/bta:404187%09red/bta:510524%09red	Cellular Processes	Cell growth and death
Glutathione metabolism	bta00480	0.376	0.802	GSTM1|1.554409006;LAP3|1.651408451	2	61	190	8888	http://www.kegg.jp/kegg-bin/show_pathway?bta00480/bta:327709%09red/bta:781648%09red	Metabolism	Metabolism of other amino acids
AGE-RAGE signaling pathway in diabetic complications	bta04933	0.379	0.802	COL1A1|0.124240299;SERPINE1|0.179057004;COL1A2|0.230965547	3	103	190	8888	http://www.kegg.jp/kegg-bin/show_pathway?bta04933/bta:282187%09blue/bta:281375%09blue/bta:282188%09blue	Human Diseases	Endocrine and metabolic disease
Glycerophospholipid metabolism	bta00564	0.384	0.804	PLA2G4A|2.223906706;PLD3|2.318297332;GPD2|3.783696529	3	104	190	8888	http://www.kegg.jp/kegg-bin/show_pathway?bta00564/bta:525072%09red/bta:613932%09red/bta:504948%09red	Metabolism	Lipid metabolism
Protein export	bta03060	0.392	0.804	SEC61A1|2.533647376	1	23	190	8888	http://www.kegg.jp/kegg-bin/show_pathway?bta03060/bta:505064%09red	Genetic Information Processing	Folding, sorting and degradation
Mismatch repair	bta03430	0.392	0.804	PCNA|0.443657698	1	23	190	8888	http://www.kegg.jp/kegg-bin/show_pathway?bta03430/bta:515499%09blue	Genetic Information Processing	Replication and repair
Spliceosome	bta03040	0.4	0.812	SF3B3|1.712789175;HSPA1L|1.759587021;TRA2B|2.092088197;SNRPD2|2.667711599	4	150	190	8888	http://www.kegg.jp/kegg-bin/show_pathway?bta03040/bta:504962%09red/bta:540190%09red/bta:615156%09red/bta:514932%09red	Genetic Information Processing	Transcription
Glycolysis / Gluconeogenesis	bta00010	0.406	0.817	AKR1A1|2.550340136;PFKL|4.634437086	2	65	190	8888	http://www.kegg.jp/kegg-bin/show_pathway?bta00010/bta:618607%09red/bta:508683%09red	Metabolism	Carbohydrate metabolism
HIF-1 signaling pathway	bta04066	0.419	0.817	SERPINE1|0.179057004;TF|0.584596273;SLC2A1|1.866320265	3	110	190	8888	http://www.kegg.jp/kegg-bin/show_pathway?bta04066/bta:281375%09blue/bta:280705%09blue/bta:282356%09red	Environmental Information Processing	Signal transduction
Renin-angiotensin system	bta04614	0.43	0.817	CTSA|2.44701087	1	26	190	8888	http://www.kegg.jp/kegg-bin/show_pathway?bta04614/bta:518169%09red	Organismal Systems	Endocrine system
Long-term potentiation	bta04720	0.436	0.817	PPP1CA|1.673449132;PPP3CA|4.955414013	2	69	190	8888	http://www.kegg.jp/kegg-bin/show_pathway?bta04720/bta:516175%09red/bta:286852%09red	Organismal Systems	Nervous system
Amphetamine addiction	bta05031	0.436	0.817	PPP1CA|1.673449132;PPP3CA|4.955414013	2	69	190	8888	http://www.kegg.jp/kegg-bin/show_pathway?bta05031/bta:516175%09red/bta:286852%09red	Human Diseases	Substance dependence
Metabolism of xenobiotics by cytochrome P450	bta00980	0.436	0.817	CBR1|0.56960454;GSTM1|1.554409006	2	69	190	8888	http://www.kegg.jp/kegg-bin/show_pathway?bta00980/bta:515946%09blue/bta:327709%09red	Metabolism	Xenobiotics biodegradation and metabolism
Leukocyte transendothelial migration	bta04670	0.442	0.817	EZR|0.643835616;CTNNA1|1.592778793;ROCK2|2.444364162	3	114	190	8888	http://www.kegg.jp/kegg-bin/show_pathway?bta04670/bta:281574%09blue/bta:526848%09red/bta:282041%09red	Organismal Systems	Immune system
Collecting duct acid secretion	bta04966	0.443	0.817	ATP6V1C1|11.80104712	1	27	190	8888	http://www.kegg.jp/kegg-bin/show_pathway?bta04966/bta:338089%09red	Organismal Systems	Excretory system
Vitamin digestion and absorption	bta04977	0.443	0.817	APOA1|0.304976217	1	27	190	8888	http://www.kegg.jp/kegg-bin/show_pathway?bta04977/bta:281631%09blue	Organismal Systems	Digestive system
Adherens junction	bta04520	0.443	0.817	BAIAP2|0.423744127;CTNNA1|1.592778793	2	70	190	8888	http://www.kegg.jp/kegg-bin/show_pathway?bta04520/bta:507837%09blue/bta:526848%09red	Cellular Processes	Cellular community - eukaryotes
Amoebiasis	bta05146	0.459	0.828	COL1A1|0.124240299;COL1A2|0.230965547;SERPINB10|3.543580131	3	117	190	8888	http://www.kegg.jp/kegg-bin/show_pathway?bta05146/bta:282187%09blue/bta:282188%09blue/bta:510205%09red	Human Diseases	Infectious disease: parasitic
Wnt signaling pathway	bta04310	0.462	0.828	CACYBP|1.656154629;SKP1|2.436332767;ROCK2|2.444364162;PPP3CA|4.955414013	4	163	190	8888	http://www.kegg.jp/kegg-bin/show_pathway?bta04310/bta:618428%09red/bta:615427%09red/bta:282041%09red/bta:286852%09red	Environmental Information Processing	Signal transduction
RNA polymerase	bta03020	0.466	0.828	POLR3A|2.044025157	1	29	190	8888	http://www.kegg.jp/kegg-bin/show_pathway?bta03020/bta:540308%09red	Genetic Information Processing	Transcription
alpha-Linolenic acid metabolism	bta00592	0.466	0.828	PLA2G4A|2.223906706	1	29	190	8888	http://www.kegg.jp/kegg-bin/show_pathway?bta00592/bta:525072%09red	Metabolism	Lipid metabolism
Glycosphingolipid biosynthesis - lacto and neolacto series	bta00601	0.478	0.834	B4GALT1|0.34517673	1	30	190	8888	http://www.kegg.jp/kegg-bin/show_pathway?bta00601/bta:281781%09blue	Metabolism	Glycan biosynthesis and metabolism
Protein digestion and absorption	bta04974	0.481	0.834	COL1A1|0.124240299;COL1A2|0.230965547;SLC1A5|0.374908958	3	121	190	8888	http://www.kegg.jp/kegg-bin/show_pathway?bta04974/bta:282187%09blue/bta:282188%09blue/bta:282355%09blue	Organismal Systems	Digestive system
Arrhythmogenic right ventricular cardiomyopathy	bta05412	0.486	0.834	DES|0.523357528;CTNNA1|1.592778793	2	76	190	8888	http://www.kegg.jp/kegg-bin/show_pathway?bta05412/bta:280765%09blue/bta:526848%09red	Human Diseases	Cardiovascular disease
Gastric acid secretion	bta04971	0.486	0.834	EZR|0.643835616;CFTR|10.42331288	2	76	190	8888	http://www.kegg.jp/kegg-bin/show_pathway?bta04971/bta:281574%09blue/bta:281067%09red	Organismal Systems	Digestive system
p53 signaling pathway	bta04115	0.5	0.85	SERPINE1|0.179057004;THBS1|2.669291339	2	78	190	8888	http://www.kegg.jp/kegg-bin/show_pathway?bta04115/bta:281375%09blue/bta:281530%09red	Cellular Processes	Cell growth and death
Base excision repair	bta03410	0.511	0.858	PCNA|0.443657698	1	33	190	8888	http://www.kegg.jp/kegg-bin/show_pathway?bta03410/bta:515499%09blue	Genetic Information Processing	Replication and repair
Chemical carcinogenesis	bta05204	0.513	0.858	CBR1|0.56960454;GSTM1|1.554409006	2	80	190	8888	http://www.kegg.jp/kegg-bin/show_pathway?bta05204/bta:515946%09blue/bta:327709%09red	Human Diseases	Cancer: overview
Vascular smooth muscle contraction	bta04270	0.549	0.907	PPP1CA|1.673449132;PLA2G4A|2.223906706;ROCK2|2.444364162	3	134	190	8888	http://www.kegg.jp/kegg-bin/show_pathway?bta04270/bta:516175%09red/bta:525072%09red/bta:282041%09red	Organismal Systems	Circulatory system
Linoleic acid metabolism	bta00591	0.551	0.907	PLA2G4A|2.223906706	1	37	190	8888	http://www.kegg.jp/kegg-bin/show_pathway?bta00591/bta:525072%09red	Metabolism	Lipid metabolism
Antigen processing and presentation	bta04612	0.559	0.907	HSPA1L|1.759587021;PSME2|1.917800118	2	87	190	8888	http://www.kegg.jp/kegg-bin/show_pathway?bta04612/bta:540190%09red/bta:509857%09red	Organismal Systems	Immune system
Folate biosynthesis	bta00790	0.561	0.907	SPR|1.791754757	1	38	190	8888	http://www.kegg.jp/kegg-bin/show_pathway?bta00790/bta:533836%09red	Metabolism	Metabolism of cofactors and vitamins
Human T-cell leukemia virus 1 infection	bta05166	0.568	0.909	VDAC3|0.239638768;PCNA|0.443657698;FDPS|0.635103434;SLC2A1|1.866320265;PPP3CA|4.955414013	5	235	190	8888	http://www.kegg.jp/kegg-bin/show_pathway?bta05166/bta:282716%09blue/bta:515499%09blue/bta:281156%09blue/bta:282356%09red/bta:286852%09red	Human Diseases	Infectious disease: viral
Bile secretion	bta04976	0.571	0.909	SLC2A1|1.866320265;CFTR|10.42331288	2	89	190	8888	http://www.kegg.jp/kegg-bin/show_pathway?bta04976/bta:282356%09red/bta:281067%09red	Organismal Systems	Digestive system
Hypertrophic cardiomyopathy	bta05410	0.589	0.93	DES|0.523357528;PRKAG1|2.41295306	2	92	190	8888	http://www.kegg.jp/kegg-bin/show_pathway?bta05410/bta:280765%09blue/bta:282324%09red	Human Diseases	Cardiovascular disease
Bladder cancer	bta05219	0.606	0.95	THBS1|2.669291339	1	43	190	8888	http://www.kegg.jp/kegg-bin/show_pathway?bta05219/bta:281530%09red	Human Diseases	Cancer: specific types
Ubiquitin mediated proteolysis	bta04120	0.617	0.96	UBE2L3|0.609026128;SKP1|2.436332767;ERCC8|4.427400468	3	148	190	8888	http://www.kegg.jp/kegg-bin/show_pathway?bta04120/bta:767894%09blue/bta:615427%09red/bta:518857%09red	Genetic Information Processing	Folding, sorting and degradation
Type II diabetes mellitus	bta04930	0.631	0.966	ADIPOQ|0.484244373	1	46	190	8888	http://www.kegg.jp/kegg-bin/show_pathway?bta04930/bta:282865%09blue	Human Diseases	Endocrine and metabolic disease
Calcium signaling pathway	bta04020	0.639	0.966	VDAC3|0.239638768;ATP2A1|0.647152984;STIM1|4.476678043;PPP3CA|4.955414013	4	204	190	8888	http://www.kegg.jp/kegg-bin/show_pathway?bta04020/bta:282716%09blue/bta:518117%09blue/bta:534816%09red/bta:286852%09red	Environmental Information Processing	Signal transduction
Pancreatic secretion	bta04972	0.645	0.966	ATP2A1|0.647152984;CFTR|10.42331288	2	102	190	8888	http://www.kegg.jp/kegg-bin/show_pathway?bta04972/bta:518117%09blue/bta:281067%09red	Organismal Systems	Digestive system
Tryptophan metabolism	bta00380	0.647	0.966	ECHS1|1.765601966	1	48	190	8888	http://www.kegg.jp/kegg-bin/show_pathway?bta00380/bta:281748%09red	Metabolism	Amino acid metabolism
Cocaine addiction	bta05030	0.647	0.966	CDK5|6.038167939	1	48	190	8888	http://www.kegg.jp/kegg-bin/show_pathway?bta05030/bta:281066%09red	Human Diseases	Substance dependence
Inflammatory mediator regulation of TRP channels	bta04750	0.651	0.966	PPP1CA|1.673449132;PLA2G4A|2.223906706	2	103	190	8888	http://www.kegg.jp/kegg-bin/show_pathway?bta04750/bta:516175%09red/bta:525072%09red	Organismal Systems	Sensory system
Rheumatoid arthritis	bta05323	0.666	0.982	ATP6V1H|3.470727848;ATP6V1C1|11.80104712	2	106	190	8888	http://www.kegg.jp/kegg-bin/show_pathway?bta05323/bta:282657%09red/bta:338089%09red	Human Diseases	Immune disease
Fat digestion and absorption	bta04975	0.676	0.982	APOA1|0.304976217	1	52	190	8888	http://www.kegg.jp/kegg-bin/show_pathway?bta04975/bta:281631%09blue	Organismal Systems	Digestive system
N-Glycan biosynthesis	bta00510	0.676	0.982	B4GALT1|0.34517673	1	52	190	8888	http://www.kegg.jp/kegg-bin/show_pathway?bta00510/bta:281781%09blue	Metabolism	Glycan biosynthesis and metabolism
Glutamatergic synapse	bta04724	0.7	0.989	PLA2G4A|2.223906706;PPP3CA|4.955414013	2	113	190	8888	http://www.kegg.jp/kegg-bin/show_pathway?bta04724/bta:525072%09red/bta:286852%09red	Organismal Systems	Nervous system
PI3K-Akt signaling pathway	bta04151	0.707	0.989	COL1A1|0.124240299;COL1A2|0.230965547;GYS1|0.399051823;YWHAE|1.554170662;THBS1|2.669291339;THBS2|3.082466568;FGF2|6.174351585	7	379	190	8888	http://www.kegg.jp/kegg-bin/show_pathway?bta04151/bta:282187%09blue/bta:282188%09blue/bta:786335%09blue/bta:282125%09red/bta:281530%09red/bta:338092%09red/bta:281161%09red	Environmental Information Processing	Signal transduction
Salmonella infection	bta05132	0.714	0.989	ARPC3|1.535866781;ARPC1B|1.617931034;ROCK2|2.444364162;ARPC1A|5.522088353	4	225	190	8888	http://www.kegg.jp/kegg-bin/show_pathway?bta05132/bta:506596%09red/bta:326600%09red/bta:282041%09red/bta:508402%09red	Human Diseases	Infectious disease: bacterial
Endometrial cancer	bta05213	0.722	0.989	CTNNA1|1.592778793	1	59	190	8888	http://www.kegg.jp/kegg-bin/show_pathway?bta05213/bta:526848%09red	Human Diseases	Cancer: specific types
Legionellosis	bta05134	0.722	0.989	HSPA1L|1.759587021	1	59	190	8888	http://www.kegg.jp/kegg-bin/show_pathway?bta05134/bta:540190%09red	Human Diseases	Infectious disease: bacterial
Ovarian steroidogenesis	bta04913	0.722	0.989	PLA2G4A|2.223906706	1	59	190	8888	http://www.kegg.jp/kegg-bin/show_pathway?bta04913/bta:525072%09red	Organismal Systems	Endocrine system
Amyotrophic lateral sclerosis	bta05014	0.728	0.989	PPP3CA|4.955414013	1	60	190	8888	http://www.kegg.jp/kegg-bin/show_pathway?bta05014/bta:286852%09red	Human Diseases	Neurodegenerative disease
Long-term depression	bta04730	0.734	0.989	PLA2G4A|2.223906706	1	61	190	8888	http://www.kegg.jp/kegg-bin/show_pathway?bta04730/bta:525072%09red	Organismal Systems	Nervous system
Neurotrophin signaling pathway	bta04722	0.74	0.989	YWHAE|1.554170662;ARHGDIA|1.616859946	2	122	190	8888	http://www.kegg.jp/kegg-bin/show_pathway?bta04722/bta:282125%09red/bta:338054%09red	Organismal Systems	Nervous system
Axon guidance	bta04360	0.741	0.989	ROCK2|2.444364162;PPP3CA|4.955414013;CDK5|6.038167939	3	179	190	8888	http://www.kegg.jp/kegg-bin/show_pathway?bta04360/bta:282041%09red/bta:286852%09red/bta:281066%09red	Organismal Systems	Development and regeneration
Drug metabolism - cytochrome P450	bta00982	0.745	0.989	GSTM1|1.554409006	1	63	190	8888	http://www.kegg.jp/kegg-bin/show_pathway?bta00982/bta:327709%09red	Metabolism	Xenobiotics biodegradation and metabolism
MAPK signaling pathway	bta04010	0.754	0.989	STMN1|0.618535586;HSPA1L|1.759587021;PLA2G4A|2.223906706;PPP3CA|4.955414013;FGF2|6.174351585	5	292	190	8888	http://www.kegg.jp/kegg-bin/show_pathway?bta04010/bta:616317%09blue/bta:540190%09red/bta:525072%09red/bta:286852%09red/bta:281161%09red	Environmental Information Processing	Signal transduction
ABC transporters	bta02010	0.761	0.989	CFTR|10.42331288	1	66	190	8888	http://www.kegg.jp/kegg-bin/show_pathway?bta02010/bta:281067%09red	Environmental Information Processing	Membrane transport
Aminoacyl-tRNA biosynthesis	bta00970	0.761	0.989	TARSL2|0.400943396	1	66	190	8888	http://www.kegg.jp/kegg-bin/show_pathway?bta00970/bta:525350%09blue	Genetic Information Processing	Translation
Glycerolipid metabolism	bta00561	0.766	0.989	AKR1A1|2.550340136	1	67	190	8888	http://www.kegg.jp/kegg-bin/show_pathway?bta00561/bta:618607%09red	Metabolism	Lipid metabolism
Influenza A	bta05164	0.771	0.989	FDPS|0.635103434;HSPA1L|1.759587021;MX1|6.534435262	3	188	190	8888	http://www.kegg.jp/kegg-bin/show_pathway?bta05164/bta:281156%09blue/bta:540190%09red/bta:280872%09red	Human Diseases	Infectious disease: viral
FoxO signaling pathway	bta04068	0.775	0.989	PRKAG1|2.41295306;SOD2|13.65158371	2	131	190	8888	http://www.kegg.jp/kegg-bin/show_pathway?bta04068/bta:282324%09red/bta:104973000%09red	Environmental Information Processing	Signal transduction
Fc epsilon RI signaling pathway	bta04664	0.781	0.989	PLA2G4A|2.223906706	1	70	190	8888	http://www.kegg.jp/kegg-bin/show_pathway?bta04664/bta:525072%09red	Organismal Systems	Immune system
Dopaminergic synapse	bta04728	0.785	0.989	PPP1CA|1.673449132;PPP3CA|4.955414013	2	134	190	8888	http://www.kegg.jp/kegg-bin/show_pathway?bta04728/bta:516175%09red/bta:286852%09red	Organismal Systems	Nervous system
Renal cell carcinoma	bta05211	0.786	0.989	SLC2A1|1.866320265	1	71	190	8888	http://www.kegg.jp/kegg-bin/show_pathway?bta05211/bta:282356%09red	Human Diseases	Cancer: specific types
Renin secretion	bta04924	0.795	0.989	PPP3CA|4.955414013	1	73	190	8888	http://www.kegg.jp/kegg-bin/show_pathway?bta04924/bta:286852%09red	Organismal Systems	Endocrine system
Melanoma	bta05218	0.795	0.989	FGF2|6.174351585	1	73	190	8888	http://www.kegg.jp/kegg-bin/show_pathway?bta05218/bta:281161%09red	Human Diseases	Cancer: specific types
Cytosolic DNA-sensing pathway	bta04623	0.795	0.989	POLR3A|2.044025157	1	73	190	8888	http://www.kegg.jp/kegg-bin/show_pathway?bta04623/bta:540308%09red	Organismal Systems	Immune system
Viral myocarditis	bta05416	0.816	0.992	CAV1|9.575903614	1	78	190	8888	http://www.kegg.jp/kegg-bin/show_pathway?bta05416/bta:281040%09red	Human Diseases	Cardiovascular disease
RNA degradation	bta03018	0.82	0.992	PFKL|4.634437086	1	79	190	8888	http://www.kegg.jp/kegg-bin/show_pathway?bta03018/bta:508683%09red	Genetic Information Processing	Folding, sorting and degradation
Peroxisome	bta04146	0.839	0.992	SOD2|13.65158371	1	84	190	8888	http://www.kegg.jp/kegg-bin/show_pathway?bta04146/bta:104973000%09red	Cellular Processes	Transport and catabolism
Insulin secretion	bta04911	0.842	0.992	SLC2A1|1.866320265	1	85	190	8888	http://www.kegg.jp/kegg-bin/show_pathway?bta04911/bta:282356%09red	Organismal Systems	Endocrine system
B cell receptor signaling pathway	bta04662	0.842	0.992	PPP3CA|4.955414013	1	85	190	8888	http://www.kegg.jp/kegg-bin/show_pathway?bta04662/bta:286852%09red	Organismal Systems	Immune system
Phospholipase D signaling pathway	bta04072	0.843	0.992	DNM2|1.636965152;PLA2G4A|2.223906706	2	153	190	8888	http://www.kegg.jp/kegg-bin/show_pathway?bta04072/bta:511691%09red/bta:525072%09red	Environmental Information Processing	Signal transduction
Ribosome biogenesis in eukaryotes	bta03008	0.852	0.992	NOP56|1.976927406	1	88	190	8888	http://www.kegg.jp/kegg-bin/show_pathway?bta03008/bta:404165%09red	Genetic Information Processing	Translation
Measles	bta05162	0.861	0.992	HSPA1L|1.759587021;MX1|6.534435262	2	160	190	8888	http://www.kegg.jp/kegg-bin/show_pathway?bta05162/bta:540190%09red/bta:280872%09red	Human Diseases	Infectious disease: viral
Cell adhesion molecules	bta04514	0.865	0.992	ALCAM|4.185654008;VCAN|20.4173028	2	162	190	8888	http://www.kegg.jp/kegg-bin/show_pathway?bta04514/bta:281614%09red/bta:282662%09red	Environmental Information Processing	Signaling molecules and interaction
GnRH signaling pathway	bta04912	0.867	0.992	PLA2G4A|2.223906706	1	93	190	8888	http://www.kegg.jp/kegg-bin/show_pathway?bta04912/bta:525072%09red	Organismal Systems	Endocrine system
MicroRNAs in cancer	bta05206	0.878	0.992	STMN1|0.618535586;EZR|0.643835616;DNMT1|2.125809436;THBS1|2.669291339	4	293	190	8888	http://www.kegg.jp/kegg-bin/show_pathway?bta05206/bta:616317%09blue/bta:281574%09blue/bta:281119%09red/bta:281530%09red	Human Diseases	Cancer: overview
Epstein-Barr virus infection	bta05169	0.883	0.992	YWHAE|1.554170662;HSPA1L|1.759587021;POLR3A|2.044025157	3	235	190	8888	http://www.kegg.jp/kegg-bin/show_pathway?bta05169/bta:282125%09red/bta:540190%09red/bta:540308%09red	Human Diseases	Infectious disease: viral
Dilated cardiomyopathy	bta05414	0.884	0.992	DES|0.523357528	1	99	190	8888	http://www.kegg.jp/kegg-bin/show_pathway?bta05414/bta:280765%09blue	Human Diseases	Cardiovascular disease
Choline metabolism in cancer	bta05231	0.884	0.992	PLA2G4A|2.223906706	1	99	190	8888	http://www.kegg.jp/kegg-bin/show_pathway?bta05231/bta:525072%09red	Human Diseases	Cancer: overview
cAMP signaling pathway	bta04024	0.885	0.992	PPP1CA|1.673449132;ROCK2|2.444364162;CFTR|10.42331288	3	236	190	8888	http://www.kegg.jp/kegg-bin/show_pathway?bta04024/bta:516175%09red/bta:282041%09red/bta:281067%09red	Environmental Information Processing	Signal transduction
Hepatitis B	bta05161	0.896	0.992	VDAC3|0.239638768;PCNA|0.443657698	2	177	190	8888	http://www.kegg.jp/kegg-bin/show_pathway?bta05161/bta:282716%09blue/bta:515499%09blue	Human Diseases	Infectious disease: viral
Tight junction	bta04530	0.898	0.992	CTNNA1|1.592778793;MYH10|1.782459579	2	178	190	8888	http://www.kegg.jp/kegg-bin/show_pathway?bta04530/bta:526848%09red/bta:317655%09red	Cellular Processes	Cellular community - eukaryotes
T cell receptor signaling pathway	bta04660	0.907	0.992	PPP3CA|4.955414013	1	109	190	8888	http://www.kegg.jp/kegg-bin/show_pathway?bta04660/bta:286852%09red	Organismal Systems	Immune system
Hematopoietic cell lineage	bta04640	0.909	0.992	CD9|1.979456193	1	110	190	8888	http://www.kegg.jp/kegg-bin/show_pathway?bta04640/bta:280746%09red	Organismal Systems	Immune system
Toxoplasmosis	bta05145	0.916	0.992	HSPA1L|1.759587021	1	114	190	8888	http://www.kegg.jp/kegg-bin/show_pathway?bta05145/bta:540190%09red	Human Diseases	Infectious disease: parasitic
Serotonergic synapse	bta04726	0.92	0.992	PLA2G4A|2.223906706	1	116	190	8888	http://www.kegg.jp/kegg-bin/show_pathway?bta04726/bta:525072%09red	Organismal Systems	Nervous system
Sphingolipid signaling pathway	bta04071	0.927	0.992	ROCK2|2.444364162	1	120	190	8888	http://www.kegg.jp/kegg-bin/show_pathway?bta04071/bta:282041%09red	Environmental Information Processing	Signal transduction
Thyroid hormone signaling pathway	bta04919	0.928	0.992	SLC2A1|1.866320265	1	121	190	8888	http://www.kegg.jp/kegg-bin/show_pathway?bta04919/bta:282356%09red	Organismal Systems	Endocrine system
Chagas disease	bta05142	0.93	0.992	SERPINE1|0.179057004	1	122	190	8888	http://www.kegg.jp/kegg-bin/show_pathway?bta05142/bta:281375%09blue	Human Diseases	Infectious disease: parasitic
TNF signaling pathway	bta04668	0.933	0.992	DNM1L|1.778	1	124	190	8888	http://www.kegg.jp/kegg-bin/show_pathway?bta04668/bta:540892%09red	Environmental Information Processing	Signal transduction
Tuberculosis	bta05152	0.938	0.992	ATP6V1H|3.470727848;PPP3CA|4.955414013	2	206	190	8888	http://www.kegg.jp/kegg-bin/show_pathway?bta05152/bta:282657%09red/bta:286852%09red	Human Diseases	Infectious disease: bacterial
Rap1 signaling pathway	bta04015	0.949	0.992	THBS1|2.669291339;FGF2|6.174351585	2	217	190	8888	http://www.kegg.jp/kegg-bin/show_pathway?bta04015/bta:281530%09red/bta:281161%09red	Environmental Information Processing	Signal transduction
Estrogen signaling pathway	bta04915	0.95	0.992	HSPA1L|1.759587021	1	138	190	8888	http://www.kegg.jp/kegg-bin/show_pathway?bta04915/bta:540190%09red	Organismal Systems	Endocrine system
Osteoclast differentiation	bta04380	0.95	0.992	PPP3CA|4.955414013	1	138	190	8888	http://www.kegg.jp/kegg-bin/show_pathway?bta04380/bta:286852%09red	Organismal Systems	Development and regeneration
Natural killer cell mediated cytotoxicity	bta04650	0.953	0.992	PPP3CA|4.955414013	1	140	190	8888	http://www.kegg.jp/kegg-bin/show_pathway?bta04650/bta:286852%09red	Organismal Systems	Immune system
Signaling pathways regulating pluripotency of stem cells	bta04550	0.956	0.992	FGF2|6.174351585	1	143	190	8888	http://www.kegg.jp/kegg-bin/show_pathway?bta04550/bta:281161%09red	Cellular Processes	Cellular community - eukaryotes
Adrenergic signaling in cardiomyocytes	bta04261	0.962	0.992	PPP1CA|1.673449132	1	150	190	8888	http://www.kegg.jp/kegg-bin/show_pathway?bta04261/bta:516175%09red	Organismal Systems	Circulatory system
Ras signaling pathway	bta04014	0.969	0.992	PLA2G4A|2.223906706;FGF2|6.174351585	2	243	190	8888	http://www.kegg.jp/kegg-bin/show_pathway?bta04014/bta:525072%09red/bta:281161%09red	Environmental Information Processing	Signal transduction
Alcoholism	bta05034	0.97	0.992	PPP1CA|1.673449132;H2AFV|1.724469161	2	246	190	8888	http://www.kegg.jp/kegg-bin/show_pathway?bta05034/bta:516175%09red/bta:613618%09red	Human Diseases	Substance dependence
Viral carcinogenesis	bta05203	0.972	0.992	VDAC3|0.239638768;YWHAE|1.554170662	2	249	190	8888	http://www.kegg.jp/kegg-bin/show_pathway?bta05203/bta:282716%09blue/bta:282125%09red	Human Diseases	Cancer: overview
Chemokine signaling pathway	bta04062	0.984	0.998	ROCK2|2.444364162	1	188	190	8888	http://www.kegg.jp/kegg-bin/show_pathway?bta04062/bta:282041%09red	Organismal Systems	Immune system
Systemic lupus erythematosus	bta05322	0.988	0.998	H2AFV|1.724469161	1	203	190	8888	http://www.kegg.jp/kegg-bin/show_pathway?bta05322/bta:613618%09red	Human Diseases	Immune disease
Herpes simplex virus 1 infection	bta05168	0.994	0.998	EEF1D|0.440705128;PPP1CA|1.673449132;SKP1|2.436332767	3	414	190	8888	http://www.kegg.jp/kegg-bin/show_pathway?bta05168/bta:516473%09blue/bta:516175%09red/bta:615427%09red	Human Diseases	Infectious disease: viral
Pathways in cancer	bta05200	0.998	0.998	CTNNA1|1.592778793;SLC2A1|1.866320265;ROCK2|2.444364162;FGF2|6.174351585	4	543	190	8888	http://www.kegg.jp/kegg-bin/show_pathway?bta05200/bta:526848%09red/bta:282356%09red/bta:282041%09red/bta:281161%09red	Human Diseases	Cancer: overview
